# Supplementary material for: Machine learning-based signature of necrosis-associated lncRNAs for prognostic and immunotherapy response prediction in cutaneous melanoma and tumor immune landscape characterization
Source: Front Endocrinol (Lausanne). 2023 May 9;14:1180732. doi: 10.3389/fendo.2023.1180732 (PMC10203625; doi:10.3389/fendo.2023.1180732)
Supplement: Supplementary file 1 [file Table_1.xlsx]

## Sheet: Sheet1
Table S1 The 201 Necroptosis-related Genes
SPATA2
IFNA1
TYK2
IFNA16
EIF2AK2
CAPN2
STAT1
TNFAIP3
SLC25A5
CHMP1A
SIRT2
CHMP6
APP
IPMK
CAMK2D
PPIA
PLA2G4C
PLA2G4A
CHMP4C
ATRX
HIST1H2AL
DDX58
SLC25A4
IFNG
USP21
H2AFB1
H2AFY
PLA2G4F
MYC
JMJD7-PLA2G4B
AXL
HAT1
HSP90AB1
TRIM11
XIAP
HIST1H2AJ
PLK1
CHMP4B
TNFSF10
GLUL
IFNA2
BAX
FTL
H2AFZ
TNFRSF1B
HMGB1
TICAM2
STAT2
RNF31
TSC1
ALOX15
IFNGR2
STUB1
IFNGR1
SLC25A6
TLR3
SIRT1
HIST1H2AE
DIABLO
CAMK2G
MYCN
HIST1H2AC
CHMP5
GLUD1
IFNA21
PYGB
PYGM
H2AFJ
MPG
SLC39A7
MAPK10
TNFRSF10A
FAS
BIRC3
JAK2
HIST2H2AB
JAK1
NLRP3
CYBB
H2AFX
DNMT1
IFNA4
PGAM5
HSP90AA1
BID
PYGL
MAPK9
TRPM7
HDAC9
ZBP1
CAMK2A
PLA2G4D
CHMP2A
VPS4A
BNIP3
RIPK1
H2AFY2
ALK
CAPN1
PLA2G4B
BCL2L11
STAT5B
TNFRSF10B
IFNA10
BRAF
VPS4B
RNF103-CHMP3
TRAF5
HSPA4
TERT
CHMP1B
IL33
MLKL
BCL2
ITPK1
CYLD
IFNA17
FLT3
HIST1H2AH
SLC25A31
FADD
TRADD
STAT4
VDAC3
IFNA5
TNF
RBCK1
KLF9
GLUD2
IDH2
TRAF2
IL1A
CASP8
TLR4
CASP1
AIFM1
PLA2G4E
FTH1
IFNA14
STAT5A
RIPK3
SQSTM1
H2AFB3
IFNAR2
FASLG
JAK3
CD40
TICAM1
BACH2
IFNA7
HIST1H2AB
VDAC2
IFNA13
IDH1
PANX1
HIST1H2AA
PPID
HIST1H2AD
PYCARD
SPATA2L
ID1
HIST1H2AI
TEAD1
LEF1
SHARPIN
HIST1H2AM
SMPD1
CHMP7
GATA3
CHMP2B
CDKN2A
HIST1H2AG
IRF9
STAT3
HIST2H2AC
IFNA6
TNFRSF21
FAF1
VDAC1
IL1B
CFLAR
MAPK8
SIRT3
CHMP4A
IFNA8
TARDBP
DNM1L
IFNAR1
PARP1
EGFR
OTULIN
TNFRSF1A
CAMK2B
IFNB1
H2AFB2
MAP3K7
CHMP3
USP22
H2AFV
STAT6
BIRC2
