# Supplementary material for: Machine learning-based signature of necrosis-associated lncRNAs for prognostic and immunotherapy response prediction in cutaneous melanoma and tumor immune landscape characterization
Source: Front Endocrinol (Lausanne). 2023 May 9;14:1180732. doi: 10.3389/fendo.2023.1180732 (PMC10203625; doi:10.3389/fendo.2023.1180732)
Supplement: Supplementary file 2 [file Table_2.xlsx]

## Sheet: Sheet1
Table S2 The 880 Necroptosis-related lncRNAs
ID	TCGA-EE-A2A5-06A-11R-A18T-07	TCGA-FR-A44A-06A-11R-A24X-07	TCGA-FW-A3TU-06A-11R-A239-07	TCGA-EE-A29X-06A-11R-A18T-07	TCGA-ER-A195-06A-11R-A18U-07	TCGA-DA-A1I4-06A-11R-A18U-07	TCGA-D3-A8GQ-06A-11R-A37K-07	TCGA-EB-A41B-01A-11R-A24X-07	TCGA-D3-A51K-06A-11R-A266-07	TCGA-ER-A193-06A-12R-A18S-07	TCGA-EB-A5UM-01A-11R-A311-07	TCGA-D3-A51G-06A-11R-A266-07	TCGA-D3-A1Q4-06A-11R-A18T-07	TCGA-D3-A2JH-06A-11R-A18T-07	TCGA-FS-A1ZW-06A-12R-A18T-07	TCGA-EB-A1NK-01A-11R-A18T-07	TCGA-EE-A2GS-06A-12R-A18S-07	TCGA-EE-A2MI-06A-11R-A18U-07	TCGA-ER-A19E-06A-11R-A18S-07	TCGA-D3-A3C6-06A-12R-A18U-07	TCGA-ER-A3EV-06A-11R-A20F-07	TCGA-D3-A2JE-06A-11R-A37K-07	TCGA-EE-A2GK-06A-11R-A18S-07	TCGA-D3-A2JA-06A-11R-A18T-07	TCGA-FS-A4F4-06A-12R-A266-07	TCGA-BF-AAP7-01A-11R-A40A-07	TCGA-WE-A8ZR-06A-11R-A37K-07	TCGA-D3-A3CC-06A-11R-A18S-07	TCGA-EE-A2M5-06A-12R-A18S-07	TCGA-D3-A8GV-06A-11R-A37K-07	TCGA-EE-A2MH-06A-11R-A18S-07	TCGA-D9-A4Z2-01A-11R-A24X-07	TCGA-3N-A9WB-06A-11R-A38C-07	TCGA-ER-A19H-06A-12R-A18S-07	TCGA-YD-A9TB-06A-12R-A40A-07	TCGA-EB-A4XL-01A-11R-A27Q-07	TCGA-EB-A3XB-01A-11R-A239-07	TCGA-ER-A194-01A-11R-A18U-07	TCGA-GF-A6C9-06A-11R-A311-07	TCGA-EB-A5UL-06A-11R-A311-07	TCGA-EB-A3Y7-01A-11R-A239-07	TCGA-BF-A1PZ-01A-11R-A18S-07	TCGA-D3-A3BZ-06A-12R-A18S-07	TCGA-ER-A19T-06A-11R-A18U-07	TCGA-EE-A3JD-06A-11R-A20F-07	TCGA-WE-A8K4-01A-12R-A37K-07	TCGA-DA-A3F3-06A-11R-A20F-07	TCGA-GF-A769-01A-32R-A32P-07	TCGA-D3-A8GN-06A-11R-A37K-07
AC087741.2	1.49498	1.66862	5.07871	3.18124	1.66203	2.36852	1.72605	3.204	4.21813	1.02697	2.27658	1.56383	0.95388	1.71661	2.42821	4.53135	2.08869	1.90978	1.41397	1.46041	2.58279	2.97871	0.787156	1.19307	2.15362	1.73309	3.99324	1.54758	0.577895	1.82108	3.04345	1.39694	3.7819	2.20137	1.44073	2.27064	1.62409	5.04522	2.36353	2.5274	1.69845	3.22789	4.44057	4.57235	1.76796	3.11348	2.12001	2.7578	2.20485
AC009237.15	1.23229	2.07292	1.56515	1.89259	2.95367	2.02286	1.79673	0.760816	0.766328	0.853727	1.84198	0.978875	0.270675	2.16955	3.06922	1.10238	2.1168	1.7553	0.827333	1.45907	1.34319	1.64636	0.621137	1.0826	1.14878	1.53567	2.57473	2.14205	0.877812	1.74715	2.62666	2.88699	1.44875	2.82756	1.60749	1.16278	1.35735	2.08316	1.2423	1.28441	1.34914	0.62237	0.602405	1.13171	1.33765	1.56417	1.61572	0.824208	0.975318
AC002128.1	0.617117	0.873273	0.618523	0.394168	0.488752	0.234204	0.494315	1.2895	0.211029	0.878218	3.56794	0.356571	0.290843	1.05733	1.26859	0.339403	1.16698	0.086847	0.793249	0.851224	0.463749	0.901186	1.04325	0.647082	0.174537	0.551811	2.04692	0.431125	0.0331251	1.16723	0.234152	1.80952	2.0662	1.17158	0.784818	1.31751	1.22266	0.689023	0.779107	1.86201	1.16911	0.181468	0.409994	0.286912	0.713244	2.06749	0.319736	2.17473	1.623
AC093249.6	1.56876	0.547043	0.669963	1.49257	0.905694	0.97865	0.712183	1.24289	2.89409	0.912876	1.54405	1.27709	0.425457	0.976322	0.444039	1.33631	1.0353	0.618204	1.3045	0.815204	0.940075	2.61516	0.627156	0.578709	2.60376	0.817104	1.06198	0.92186	0.40099	0.692208	1.06634	0.428482	1.0471	1.06689	1.19321	0.859702	1.16927	1.32283	0.932663	0.862965	2.51843	0.884659	0.734242	2.76423	0.632273	1.63796	0.525178	0.929985	1.36275
ADIRF-AS1	1.04833	0.448384	1.02441	0.325576	0.721774	0.254854	0.991959	0.928464	0.402581	0.775612	4.00985	0.581712	0.403103	0.415481	0.539309	2.01244	0.266855	0.304756	0.478801	0.654841	0.986395	1.93039	0.382232	0.261197	0.760729	0.846529	1.18028	1.00613	0.585514	0.218052	0.150063	0.79123	2.43701	0.0817263	0.810517	1.15553	0.406222	0.548853	0.83614	1.40019	3.75497	0.784086	0.493151	0.376128	0.377704	1.70233	1.03627	1.54515	0.552386
TOLLIP-AS1	1.43381	1.3394	1.01572	1.50837	1.51975	1.27978	1.49295	1.10637	3.36443	1.51187	4.5832	1.46379	1.20195	1.44208	0.643967	2.41727	0.980347	1.22816	1.47689	1.81145	0.180457	2.54535	1.18534	0.620461	2.0658	1.71098	1.43717	0.960937	0.848671	1.42401	1.84315	0.941191	1.98843	1.43582	3.27565	1.72676	1.01374	2.14331	2.86424	1.11872	3.80887	3.6844	3.46527	2.99682	0.571588	3.06615	0.739606	2.17431	1.06265
AC009065.8	2.28852	1.02723	1.30818	1.83014	1.04415	1.67817	2.52173	1.18328	2.794	0.669764	1.7709	1.67568	0.320974	0.98735	0.936823	1.74993	0.599588	0.528199	0.773749	1.54268	2.17607	1.53397	0.765258	0.503536	1.37787	1.47555	0.898819	0.861237	0.570348	1.5497	1.73437	1.66823	1.78412	1.37914	1.21885	1.43911	1.47723	2.47735	0.989712	0.942159	2.35452	1.57337	0.997342	1.02388	0.886013	1.32404	1.72043	1.48814	1.84117
MIR100HG	2.27439	2.57805	0.0501939	0.701658	1.27857	1.41463	2.96781	0.611932	3.07399	3.18392	4.33588	5.00037	5.84499	2.06246	2.1965	0.474127	4.39789	9.02182	2.89969	2.68459	0.433375	0.406399	1.2238	8.08935	0.39274	2.96106	0.602143	0.543674	5.70356	0.349938	0.314015	4.15836	0.417369	7.72637	1.9703	1.27769	0.537086	0.597481	0.715708	0.28858	0.274271	0.600471	1.56592	1.32521	2.18075	0.190193	3.50207	8.37527	4.76549
AC083843.2	2.22672	2.05946	1.36661	1.67193	1.28191	1.33034	0.353984	0.796528	0.810179	2.2018	3.10849	1.67267	1.02796	3.08925	3.69172	0.735206	1.54299	0.168541	0.73805	2.46385	0.175825	1.67267	0.441852	1.3555	0.815035	0.619705	2.34824	0.838078	0.323808	1.48578	2.5274	5.54133	1.61466	2.86719	1.68375	2.17867	2.56897	0.375258	0.700631	2.6507	0.369374	0.901813	0.20571	0.883554	0.848138	2.28404	3.2795	4.22795	1.06661
AC087481.3	2.52789	3.25631	0.63771	2.22246	2.84364	1.48718	2.19606	4.19554	1.90658	1.44314	6.85027	4.01791	2.29733	2.61138	3.03358	1.58399	2.01491	1.02164	2.32939	1.69789	0.9165	1.22666	2.1327	2.38622	2.58516	2.94448	4.33444	1.39165	1.43813	2.86176	1.78955	4.27847	3.35546	2.67488	2.29733	3.87538	4.43535	2.60328	1.89974	5.3927	2.8025	2.38481	1.60323	1.18737	1.96861	3.07024	2.61946	2.53688	2.1292
AC006042.1	0.280989	0.819752	0.104478	0.189257	1.5135	0.066286	1.16587	1.41463	0.204928	0.857664	5.03053	0.605571	1.60541	0.189939	1.35735	0	0.960937	0.241851	0.324131	1.06401	0	0.280104	1.15385	1.99088	0.340125	1.34726	0.502592	0.577558	0	1.21414	0.579668	2.74209	4.91496	0.640071	1.29599	0.151298	0.491528	0	1.162	1.45438	0	0.950292	0.249775	0.0968102	1.2258	0.619654	1.10689	1.34215	0.724423
AC093297.2	3.1317	4.3497	2.70154	1.45989	2.14373	2.89914	2.19078	3.46124	4.09311	2.82005	3.79575	5.44146	2.3384	1.87473	1.64338	1.903	2.34644	3.47056	3.1317	3.46469	1.2258	3.1693	2.60328	2.86273	2.99272	1.41132	2.31261	2.305	2.6176	2.9104	2.29023	2.77705	4.68787	2.35855	3.11401	3.69172	3.40994	2.543	2.33519	1.73175	1.37787	2.26113	2.93985	2.54535	2.17364	2.96209	3.01881	2.75189	1.59933
AC139768.1	2.35452	1.85061	2.51754	1.9963	1.58754	0.975531	1.84936	2.80749	1.83366	2.80599	4.26362	1.25843	1.53258	1.44776	2.83212	2.00624	2.03521	1.77926	2.098	2.48293	2.9953	2.93985	1.65014	1.21332	1.75604	2.11168	1.15941	1.55897	1.18389	2.5378	3.21919	2.58851	2.58326	1.87711	2.24448	3.2416	2.51523	3.51479	2.31306	2.36763	3.19374	2.32169	1.43214	2.232	1.65489	1.25593	2.19307	1.87358	1.92594
AC008608.2	1.68261	0.607722	2.12684	0.94187	0.685131	0.67339	1.34666	1.38199	4.9454	1.69372	2.84939	0.747961	1.02697	1.20917	0.0784079	2.03729	1.59355	1.19006	1.31895	1.43848	1.56948	2.19564	1.3248	1.07655	3.41448	0.718555	2.15058	1.12839	0.851557	1.75144	1.94434	0.283035	3.66249	1.66385	1.47689	0.507857	0.940194	2.56614	1.19365	1.64558	4.40163	3.73568	1.70705	2.42959	0.232621	3.88249	0.932877	1.38669	2.69981
AC004847.1	0.141628	1.88182	1.47723	1.27887	0.81152	0.324251	0.3423	0.327636	1.07001	1.40411	0.556388	0.138119	0.324559	1.49498	0.785402	0.712558	0.263408	1.22119	0.551656	0.184217	0.415147	0.0917025	6.0174	0.354936	0.999375	1.2241	0.448943	0.216354	0.805855	0.250147	1.23792	0.153729	0.0169538	0.69361	0.345111	0.455412	0.555828	2.6502	1.71848	0.889697	0.885672	0.691073	2.98132	0.896698	2.86273	1.39755	0.105508	0.131857	0.722396
DOCK9-DT	1.11482	1.20031	2.35252	1.0674	1.15581	0.50547	0.219003	0.711146	1.3101	1.16485	0.898071	0.454951	0.90059	0.966493	0.482045	2.03687	0.858342	1.32251	0.600366	0.282595	1.26283	1.81415	1.87318	0.45608	2.93483	1.52762	1.14465	1.07996	0.193798	0.677243	0.435407	1.50904	1.86004	0.697638	1.50904	2.21933	0.638596	2.72543	1.66243	0.9459	2.35274	1.95474	1.05415	1.27709	1.13915	1.19974	0.639235	0.928209	1.0781
AC027130.1	17.5979	2.57713	1.33562	0.960038	0.0427823	6.30384	0	3.96018	6.70788	7.38963	4.64596	0.0159659	0.566448	0.291676	4.82768	2.34243	2.32939	0	0.0972894	2.79548	4.27061	0.0329427	0.350323	0.04853	14.5568	1.11021	3.11454	0.790307	0	1.62194	6.17931	5.11379	3.01665	0.235346	14.1976	9.75793	2.79599	10.2862	0.0121774	4.11424	4.71358	3.40019	6.75597	3.29672	0.0360432	3.55372	7.54915	0.545321	7.28183
AC027575.2	1.18421	0.92186	1.99293	0.780275	1.71888	0.810916	0.199063	1.2361	2.11467	1.17258	0.980608	0.106462	0.94567	0.999246	0.327599	2.91297	1.12344	2.55766	1.82072	0.732539	0.651199	1.71212	2.09469	1.14233	2.44759	2.96831	0.763028	1.26163	0.837823	1.80834	0.707638	1.30111	1.50351	0.340615	1.62246	1.35143	0.794274	3.61256	2.5444	1.09735	5.18549	0.592774	1.01162	1.33204	1.83687	0.828139	0.249353	0.535883	0.807971
LINC01918	0.267007	0.652587	0	0.789473	0	9.86664	0	2.28274	0.155321	2.01783	0.160951	0.00266716	0	0.0575424	0	0	0.0701466	0	0	0.00995165	0	0.142483	0.343934	0.0184002	0	0.259112	0.108594	0	0	3.84512	0.0931405	0.999503	0.0805428	0.00219905	0	0.00942432	2.151	0	0.0118158	6.31127	0	0.463199	0.746843	0	0	31.9277	0	0.093593	0
AC124016.1	1.12692	0.629108	2.43054	0.916832	0.915719	0.847244	0.701658	1.53324	1.17478	0.688696	1.28224	0.612411	0.353147	0.613538	0.769692	1.02945	0.57414	0.553217	1.01886	0.922336	1.01304	1.74331	1.01042	0.46295	2.34914	1.16087	1.80718	0.635084	0.502002	0.652326	0.592681	0.937084	1.35143	0.236783	1.10238	0.845599	1.14438	3.58174	0.885466	0.96216	2.07166	0.820009	0.680731	1.8188	0.961928	1.20719	0.645445	0.65242	0.618366
AC012306.2	2.33794	1.47273	1.61466	2.28758	1.83157	1.46395	2.34016	1.80445	4.63882	2.74113	3.74628	2.43054	2.09888	2.38167	1.04444	2.20987	3.16766	2.84057	2.98591	2.30722	2.56804	2.66788	2.15576	4.54542	5.40549	4.22931	3.43275	4.09581	1.19901	2.89609	2.30269	1.92431	2.68019	4.19417	2.5274	1.6263	0.873273	2.191	1.75415	2.75239	4.48698	4.00985	3.06449	1.507	0.887237	2.25061	1.27978	1.96613	3.21919
DGUOK-AS1	0.773901	1.0292	3.96382	0.31748	0.660904	0.228906	1.21386	1.68926	0.576472	0.465673	1.79208	1.87591	0.455941	0.764913	1.07235	0.827519	0.434268	1.88984	1.4681	0.487902	0.196411	0.836326	0.899715	2.78509	0.735575	1.47824	0.872235	3.65132	0.708641	0.976911	0.464694	1.7905	1.14682	1.06715	0.820238	1.99088	1.23927	0.297218	0.836749	1.0826	0.854453	0.535583	1.38975	0.232375	0.99662	1.0834	0.569696	1.26108	2.02578
AL161772.1	1.62671	0.554768	0.414279	1.18506	0.156389	0.0315859	0.0726132	1.11078	0.510304	0.980347	0.220506	0.49896	0.670814	1.38561	0.120889	0.604142	1.31199	0.0865097	1.111	1.59613	1.76021	1.69372	0.0171447	0.06748	1.70612	1.44776	1.04547	2.02578	0.0661459	0.714772	0.417071	2.19166	0.606744	0.933183	1.40211	0.769477	0.244424	1.07837	0.0563705	0.521683	0.822309	2.05946	0.923586	0.487902	0.0320441	0.278929	0.368781	0.145651	0.406349
AC074117.1	2.5059	1.86281	2.46522	2.04027	1.33219	0.924052	3.97797	2.54628	2.05451	1.09685	2.78705	2.32079	0.977043	2.31037	2.35092	1.38877	1.73594	0.713244	2.85067	1.78351	2.26508	4.02051	1.03075	1.66495	1.11775	1.11373	2.37074	1.70425	1.09149	1.49431	1.28041	1.97972	1.80295	3.29897	1.47623	1.3714	1.5204	1.94666	1.0302	1.55504	1.07338	1.73816	0.954581	0.993929	0.732858	1.91338	1.74613	2.41316	2.68216
AC022034.1	1.04521	4.03715	0.20405	0.259233	0.95306	1.27434	0.167073	0.0286654	2.07376	1.44006	0.375704	2.96831	1.02137	4.46822	4.35043	0.509869	0.690809	4.71602	3.10534	1.14438	0.696298	0.0669665	0.0963748	1.08525	1.39953	0.947512	0.00403526	1.71969	0.197237	1.25659	0.899495	0.834432	0.163816	1.77435	0.663888	4.68313	0.0181871	0.475548	1.09709	0.226098	0	0.357863	0.607188	2.45923	4.08774	0.769872	6.87735	1.3045	1.74312
AC142472.1	1.05166	0.607188	1.41772	0.541936	0.703044	0.610923	0.891411	0.442419	1.38199	0.44995	1.24556	1.32053	0.398117	0.614371	0.430336	1.24886	0.987614	0.97265	0.358978	1.36817	2.4699	1.46981	0.788308	0.66147	1.45374	1.21069	1.20834	1.0894	0.211367	0.954813	0.913625	0.869416	2.67391	1.01548	1.73175	0.963815	0.844553	1.4295	1.09912	0.799765	2.43286	1.745	0.856709	0.835437	0.586523	1.37882	0.743972	1.20308	2.71419
MINCR	4.13614	2.69373	2.87983	2.5814	1.56948	2.59184	1.8014	5.59579	6.76855	2.80447	3.97534	1.68556	3.51508	2.46938	1.57521	4.47801	3.27671	1.80952	2.57519	4.95563	1.22057	5.37732	2.18554	1.12242	7.68959	1.00642	4.29429	3.84256	1.17066	2.14247	6.2345	3.65693	3.05285	2.73576	3.5316	1.8604	4.12177	5.76838	1.73216	3.03471	3.21273	3.27173	2.35681	4.26362	1.87753	2.88292	3.59313	4.16998	5.24723
DNM3OS	2.00828	0.348746	0.0248691	0.0168173	1.01713	0.947512	1.60216	0.0971392	0.0324607	0.560313	0.385175	1.21525	0.832201	0.0500687	0.112489	0.224977	0.808718	0.196762	1.23901	0.406349	0.0670181	0.130507	0.392645	2.19867	0.382331	0.376905	0.167986	0.398582	0.343336	0.165885	0.119424	0.343934	0.427395	0.32936	1.35414	0.313731	0.413904	0.131521	0.360309	0.0997571	0.0576613	0.133965	0.625208	0.189472	0.243783	0.13549	0.0121635	0.0625094	0.11233
USP30-AS1	0.337193	4.11357	0.313874	1.98057	1.527	0.409492	0.568572	0.603033	2.85825	2.39852	1.37544	1.11021	0.276771	4.00459	2.77855	0.812143	1.14293	1.61644	0.564064	0.493706	0.887471	0.436473	3.27117	1.48278	1.82656	3.51568	0.401554	0.223432	1.56694	2.67246	1.63395	0.105765	0.256286	1.36499	1.01833	0.977043	0.539481	2.42364	3.73818	1.96902	0.639561	0.714476	2.64018	1.67229	3.34089	4.85428	0.546876	0.386025	5.37445
NUTM2A-AS1	1.66279	1.51763	1.44507	1.47931	1.21916	1.58997	1.74312	3.39069	1.35702	1.45518	2.02072	1.34055	1.31562	1.21496	2.50635	2.07846	1.33843	1.11801	1.75867	1.75459	1.65324	2.27168	1.95754	0.9016	1.26742	1.30079	1.67746	3.25466	2.70981	1.53602	1.16983	1.1911	1.95111	1.59535	1.89733	1.32463	2.17214	2.90074	1.31562	1.01761	2.37668	1.88113	1.83569	2.01159	1.76134	1.86435	2.34016	1.91788	1.54621
Z84485.1	1.06241	0.425019	0.316599	0.0669665	0.343025	0.216126	0.426664	1.09933	0.0322002	0.209172	0.839274	0.372755	0.777099	0.330666	0.622955	0.0197757	0.544716	0.462236	0.978155	0.268075	0.806062	0.202114	0.838754	0.0402198	0	0.0765292	0.308692	0.506435	0.0199939	0.041824	0.0990016	1.14438	0.417071	0.148178	0.818093	0.513114	0.804714	0.339339	0.372139	0.608254	0.242457	0.301716	0.108158	0.298315	0.629699	0.925612	0.579823	0.674063	0.393883
AL445222.1	1.714	1.05553	0.171598	1.41585	0.97265	0.36688	0.964997	2.67823	1.48982	0.470504	1.43266	0.743972	1.93971	1.33408	1.09266	1.21009	1.78701	0.560755	3.02677	1.93402	0.92144	0.763029	0.589879	0.812491	0.378178	0.935625	2.08019	3.44316	1.0792	0.885237	0.942159	1.5315	2.21626	2.5795	0.92186	0.88758	0.564396	0.6732	0.587925	0.70182	1.25958	0.234666	0.658221	0.239124	0.950657	0.61321	1.30271	1.10831	2.59568
AC091982.3	1.02627	1.00533	5.45216	1.8099	1.26893	1.71472	1.57019	1.20547	2.22292	1.97683	3.81523	0.873848	2.70981	0.866503	1.51285	2.415	0.525858	2.57045	1.42384	1.21268	1.7709	1.17819	1.95841	1.16968	2.99833	1.56804	1.27887	1.71508	1.93162	2.85778	1.04444	0.991959	5.75635	1.20834	1.74678	0.539166	1.6478	2.47319	1.61972	1.09419	3.59017	3.59494	1.88623	1.82148	1.06319	3.00044	0.553989	2.05946	2.15576
AC003956.1	0.61182	0.465262	0.902681	0	0.509683	1.53989	0.158917	0.619881	1.9385	0.517217	1.04492	0.851427	0.253836	0.357073	0.211267	0.590067	0.183987	0.179367	0.316947	0.180088	0.441631	0.406285	0.382401	0.202802	0.497486	1.22526	1.22499	0.977266	0.293747	0.489804	0.244679	0.444295	3.35211	0.217034	0.566913	0.93731	1.19592	2.5157	0.264804	0.903968	2.21273	1.14488	0.7353	0.274636	0.271578	1.87473	0.566303	1.0899	1.00165
AP003392.4	0.875052	1.09307	4.90749	2.48146	1.13409	0.920631	0.328225	1.01739	1.24198	1.13273	1.22994	0.802223	0.988843	1.47141	1.99171	1.94014	1.37198	1.82266	1.32463	1.8946	1.48646	1.90175	1.18737	0.48911	0.85261	1.23874	1.05265	1.60323	1.4991	1.28406	0.826354	0.911691	1.01231	1.42513	1.09685	0.346947	0.141946	1.16809	0.720508	0.499936	2.16611	0.678546	0.698117	0.908068	1.06607	1.23296	0.36464	0.993775	0.884139
AL355574.1	2.34016	1.7905	3.02936	2.23516	1.44038	1.30754	2.56614	4.84926	2.91703	1.90499	3.61739	2.01412	1.74086	1.90774	2.07504	4.11149	1.81579	1.95797	3.39793	1.55568	3.1069	2.5614	1.41097	0.942386	1.85302	1.38012	6.31127	1.9563	2.29823	2.1484	1.10182	1.43684	2.68315	1.81614	2.22857	1.23079	0.797524	1.90698	1.05317	2.89815	3.66003	1.76278	1.65733	1.49362	1.23545	1.7375	2.31939	2.67823	2.817
CIRBP-AS1	1.8377	1.50499	2.21759	1.80026	1.24165	1.2877	1.89106	2.26688	1.96988	1.09735	3.3302	2.3577	2.49328	1.07729	0.575016	1.74913	1.14122	1.31249	2.75686	1.45143	2.49611	1.86674	1.1463	1.51874	3.91165	4.07906	1.40597	1.55216	0.779616	3.10154	1.21236	2.02658	2.93625	1.05553	1.4123	1.50117	1.71249	4.57863	1.78664	2.08186	5.81794	2.86126	2.05787	1.95587	0.806818	1.20637	1.03719	0.827938	1.2853
BRWD1-AS2	0.65326	0.32552	1.08595	1.04464	0.330898	0.679968	0.425076	0.531968	0.802847	0.470319	0.826521	0.207158	0.756327	0.564986	0.492875	1.55602	0.705605	0.835628	0.472491	1.14989	1.63289	1.19974	0.238698	0.130649	2.42364	0.787047	0.947057	1.366	0.0881705	1.68117	1.64452	0.658349	2.37623	0.886589	1.50938	0.609093	0.215728	1.11691	0.544059	0.805478	3.67652	1.18135	0.736087	0.890746	0.235452	1.41891	0.243528	0.468573	0.954117
HOXC13-AS	0.00828697	0.0260487	0.684185	0	0.00231083	0	0	0	0.505859	0.00814179	0.152682	0.0055277	0.752284	0.929009	0	1.19974	1.52075	0.458581	1.76058	0	0.835437	0.377765	0	0	0	1.61353	0.0863076	0.130699	0	0.0441802	0.125509	0.181887	0.240374	0.00133248	0.145872	1.30976	0.00660424	0.118881	0	0.00625109	0.162691	0.287842	0	0.79386	0	0.0493115	0	0.299672	0.952318
AL450384.2	1.04301	0.425352	0.0408578	0.270613	0.787047	0.457217	0.999246	1.94095	0.937798	0.266927	2.21844	1.84426	0.544766	0.796867	0.991335	0.269728	0.355665	0.345362	1.38462	0.395259	0.358565	0.483475	1.11207	1.2874	0.414191	0.412869	0.461448	1.0471	0.0490287	0.549269	0.610114	0.105643	0.892175	0.289152	0.186317	1.26378	1.17628	0.556388	0.692492	1.00666	0.189019	0.738651	0.269965	0.749005	1.54299	0.832201	0.931519	1.09864	0.955056
AC005586.1	1.47623	0.876774	2.85014	1.54692	1.7367	2.42912	1.96046	0.599744	0.575942	1.9987	1.0409	0.678022	1.26349	0.932223	1.39165	2.05704	0.97265	1.35992	3.24859	1.53676	1.29013	2.36225	1.56948	1.36462	1.55915	2.03118	1.36817	1.22966	0.906241	3.13064	2.78705	1.73816	1.19916	1.48781	1.89259	0.957138	2.36268	1.43426	0.634118	1.62263	1.35268	1.50351	0.797091	1.92791	1.54425	2.11892	1.36089	1.9703	1.43442
AC007114.1	1.42333	2.14373	4.84426	1.92676	1.5635	1.2581	1.82036	1.10913	3.26571	1.63652	3.08925	0.902916	2.44671	2.15079	1.39042	6.11782	0.84311	1.51384	1.37851	1.87509	0.377356	1.10881	2.3505	0.698646	2.4497	2.57185	2.74893	4.49067	0.417275	1.23488	1.27108	1.29195	4.96926	0.780952	2.27258	2.14247	2.39533	3.30848	1.80605	2.55953	7.07632	3.13593	3.38837	2.1382	2.06787	3.41448	1.31868	4.40464	2.97819
AC046143.1	1.56163	1.16405	2.91703	1.83569	2.16356	1.15101	0.606744	0.93433	0.79123	1.70007	2.01159	2.15406	1.38655	0.763562	1.36371	0.714476	0.987104	0.680909	0.55601	1.24638	1.43352	1.89653	0.501467	2.09333	1.41164	1.13156	1.13719	1.69746	2.62092	2.89357	0.987104	1.31682	1.85809	0.460638	1.01282	1.22638	0.851557	0.3411	1.82	0.454677	0.403148	1.2497	1.88146	1.78042	0.453846	0.741608	0.931878	2.28581	1.00079
ATP2B1-AS1	1.11668	0.509769	0.177836	0.784818	1.44539	0.429494	1.37654	0.717436	0.278142	0.411259	0.457858	2.25675	0.979829	0.349519	0.653726	0.211525	1.98843	0.607188	1.74275	0.748241	0.455507	1.14042	1.22526	1.62048	1.20458	1.00755	0.575775	1.1463	0.621966	1.3438	1.13989	1.30786	0.755926	2.12836	1.01548	0.858342	0.638427	0.710762	1.13827	0.440211	0.927981	0.7779	0.75116	0.57079	0.486675	0.494258	0.154677	0.7023	1.20917
AL137003.2	2.08354	1.24381	0.438766	0.567168	1.28617	0.627351	2.80996	0.326314	0.0202458	1.2052	1.11801	1.0199	0.822928	0.801635	1.74797	0.444493	1.73891	0.731233	0.460487	0.643662	0.380883	0.850295	1.22605	0.643041	0.397544	0.205274	0.607544	0.948221	0.45775	0.447885	0.465262	1.39561	0.667664	1.1164	1.2241	2.79452	1.09933	0.301996	1.97855	1.27709	0.0765733	0.467715	0.355749	0.471496	1.73932	1.00744	1.52487	1.44348	0.515351
AP002807.1	0.506435	1.00933	0.600635	0.438172	0.780469	0.895498	1.03269	3.15038	1.06884	0.362354	0.995603	1.44245	0.242047	1.10776	0.682469	0.629942	0.116361	0.628413	0.824546	0.18524	0.26941	0.787867	1.62447	3.37521	0.871559	0.677537	0.541606	0.32868	0.611209	0.982517	0.673044	1.11913	0.808062	0.562317	0.627156	0.423189	1.17761	1.02137	2.15533	1.3555	1.12726	1.29257	0.533845	2.46849	1.2361	0.953152	0.669963	1.74715	1.17307
RASAL2-AS1	0.691133	1.43582	0.768879	1.42482	0.299211	1.31868	0.605504	0.443148	2.01826	0.781874	0.77364	1.70465	0.31028	0.871123	1.09198	1.77164	1.94541	0.838685	0.988843	1.05051	0.648312	1.09685	0.108424	0.637796	1.31451	1.00577	2.02988	1.27796	1.06841	1.33408	1.02796	0.530609	0.799564	2.92925	0.979554	0.557425	1.54057	0.508561	0.915837	1.04255	0.726776	1.78779	0.672958	0.396504	1.12032	1.47141	0.452088	0.599744	1.64492
AL590235.1	2.06031	5.60789	3.1096	3.23887	0.0205846	2.99476	0	7.94908	2.99272	3.95561	10.2765	0.0198678	0.0219128	3.53459	8.60324	3.28282	4.49606	0.0184577	0.137159	3.21754	4.0006	3.58114	0.286585	0	10.5261	1.71888	9.28306	2.28983	0	3.50449	10.4923	5.16356	0.719487	1.18185	17.4331	11.8139	7.10775	5.65001	0.0512978	11.4163	0.295302	6.96704	3.65937	2.46157	0.574901	12.1971	6.01284	0.00689456	0.859471
AC026356.1	2.17386	1.74124	0.672686	1.95111	0.930856	0.670314	1.07972	0.663503	0.153978	1.76237	2.5378	1.9563	2.05988	1.82784	3.28563	2.07504	2.02326	3.78255	4.2524	2.3999	0.768158	1.23257	0.704465	1.54444	0.6899	1.14122	0.729831	4.83254	1.93521	2.19564	2.19438	2.32798	1.60823	2.44393	1.93811	1.50563	1.31812	1.15913	2.35632	1.01162	1.09015	1.49089	1.4991	2.07891	1.68856	1.28128	0.859014	1.84426	0.861895
AC023043.1	0.967859	1.85257	4.03386	2.86924	2.23382	2.50169	1.5879	3.03981	0.352454	3.06768	5.02876	1.37693	3.73818	2.34063	1.52938	5.08853	1.48683	1.03051	0.418677	2.11848	0.736171	2.81627	0.543939	0.7599	1.7177	2.46938	1.55216	1.5691	0.921566	6.96852	0.999116	3.35322	10.0766	0.728908	4.59107	1.22438	3.55726	5.19281	2.36807	4.07494	6.93037	7.26593	4.60658	0.245833	1.09028	3.54775	1.68556	2.87636	2.08142
AC022509.2	0.491411	0.971901	0.295556	1.45535	2.36311	0.953483	0.119613	0.462078	0	1.14233	0.460126	1.06142	0.29303	0.394541	1.19858	0.628719	0.638427	0.672531	0.448624	0.507738	0.236567	0.0546991	0.530609	0.640746	0.675701	0.372026	0.240616	0.781499	1.03811	0.98735	1.28406	0.942386	1.20963	1.63466	0.627939	0.536459	0.75931	1.37169	1.05427	1.69372	0.377167	0.717882	1.40769	1.11743	1.32404	0.170402	0.64275	0.529358	0.555525
LINC01711	0.193726	0.373216	0.0594855	2.81548	0.230651	0.952318	0.319554	0.227676	0	1.14989	1.82744	29.6696	1.28191	0.394742	0.316741	0.116581	1.13631	3.4723	0.288926	1.46313	0.17491	0.0338702	0.901389	3.96879	1.79833	0.990217	0.312305	0.308323	2.40038	2.58279	0.000294285	1.93242	0.0344705	0.420456	1.01739	1.65626	4.35118	0.721774	3.67109	0.478304	0.157898	1.37882	0.644768	0.902681	0.600471	0.0851395	0.261082	1.65032	0.0978337
AC010761.1	2.44022	1.15047	1.25447	1.07259	2.48196	1.2173	1.94176	2.32616	2.18991	0.907789	4.26018	2.98081	0.934061	1.51384	2.164	0.912615	1.51907	0.319652	1.66243	1.2737	1.27978	2.54721	1.91419	1.36307	1.64996	2.91347	1.96741	1.57156	1.52075	2.5059	1.24289	3.04865	3.21645	2.21011	0.956917	2.51477	2.48293	0.567372	1.61572	2.19166	1.79634	2.18038	1.06349	1.64961	1.31101	1.40177	2.01947	2.73726	2.89609
AL121772.3	1.13692	1.47893	1.44961	0.872903	0.47202	0.235127	0.168974	0.710612	0.574764	1.15238	1.74678	2.60376	0.268016	2.29642	1.79482	0.545663	0.197024	0.494946	0.549342	1.06349	0	0.555002	0.313199	0.974101	1.16236	0.383553	0.869891	0.52632	0.450516	0.516172	0.86468	2.29599	0.126689	1.16559	1.1911	1.46041	1.34123	0.891969	0.333137	3.06768	0.779261	2.17431	0.290771	1.1507	1.45907	0.575859	1.93483	2.84414	0.62212
AC005674.2	0.457296	0.794856	1.18714	0.14479	0.691661	0.134114	0.390524	0.467346	0.304981	0.671872	1.21101	0.84984	0.358334	1.01304	0.236293	0.180415	0.106884	0.189939	0.286203	0.0671971	0.147965	0.180635	2.1627	0.496035	0.338605	0.443091	0.729998	0.536678	0.20877	0.297276	0.625208	1.20494	1.13326	0.594871	0.665449	1.25329	0.764913	0.440559	0.770266	1.40597	0.242622	0.399077	0.0406128	0.203494	1.50048	0.717264	0.463199	0.828139	0.252474
AF127577.4	1.75373	0.743972	0.21687	0.290843	0.491801	0.738564	0.889255	0.269058	0.399227	1.26436	0.292204	0.972893	0.440679	0.848885	0.375663	0.134431	1.61972	0.637566	0.999246	1.57156	0.134271	0.517848	0.534633	0.31304	0.40094	0.493706	0.858792	0.799934	0.870131	0.0991397	1.03293	1.37981	0.215758	1.27406	2.45265	0.986846	1.09496	0.24957	1.08732	0.185083	0.0600772	0.31028	0.25373	1.24638	1.76354	0.23342	1.03293	1.24556	0.772949
DLEU1	2.20738	1.03863	1.54933	1.45502	1.18534	1.79989	0.761398	0.849323	1.01304	0.862781	1.35612	1.57521	1.99541	1.22057	1.68416	1.13719	1.98348	1.85885	1.3555	2.55429	2.43931	1.95754	0.611535	1.08801	0.784086	1.70947	1.83214	1.26801	1.37367	1.47205	1.20365	2.50964	1.34502	1.26959	1.44409	0.916832	1.58012	0.668096	0.650571	0.500921	0.826521	1.87631	0.725466	2.39579	1.76099	0.462366	2.88193	1.82784	1.05294
HOTAIRM1	2.85372	2.04316	3.08002	1.59718	3.52455	1.98429	1.77357	3.9886	3.49446	1.51874	3.95764	2.3703	3.2928	0.946153	0.420255	2.13228	1.33812	2.10609	8.61208	2.46015	1.57089	1.81341	2.39399	3.14395	4.42716	3.79699	2.87832	4.49299	4.12248	2.85372	3.78756	3.87475	6.37507	2.9501	2.6507	1.5488	2.76526	0.780275	3.08137	5.37062	1.4856	3.94498	3.84864	4.47132	1.80647	3.06768	1.81787	5.12179	4.22931
AL050341.2	3.31352	3.1434	1.5759	1.4957	3.24804	1.58292	2.81246	3.48282	2.3451	2.32939	2.03608	3.53813	1.64763	3.02514	2.28517	1.61249	3.2459	3.23229	3.42138	2.27481	2.56995	3.37463	3.84006	3.18446	2.48385	1.41823	5.5653	3.24216	1.63754	2.60992	3.19317	3.36499	3.34926	2.75189	4.04656	2.98492	2.94344	1.33596	3.86454	3.5405	1.80952	2.35723	2.03982	4.1928	3.521	3.16605	2.38073	2.3999	4.41897
TFAP2A-AS1	2.3536	3.04031	9.76095	4.13406	0.268609	2.9221	0.36841	4.81534	9.61182	2.60751	5.47467	1.29869	0.441351	2.75432	3.27565	2.92312	3.50913	1.68416	2.58516	2.67871	11.5488	2.87254	0.233248	0.254067	10.6673	5.27629	4.61818	4.13548	0.478107	1.59683	1.38012	1.77546	2.84414	2.06075	4.47425	2.20223	3.90195	13.2984	2.6416	3.30061	12.5429	3.35211	4.8535	5.55339	1.81536	3.77071	3.85411	0.853642	3.6997
NALT1	0.385721	0.710961	0.285342	0.14069	0.398916	0.254504	1.06377	0.705508	0.657821	0.447586	2.5134	0.989481	0.616504	0.863887	0	1.33157	0.0877074	0.454951	2.23113	1.12459	0.229149	0.312694	0.482879	0.650571	2.00208	0.397372	0.731233	0.539758	0.242426	0.658607	0.033107	0.31615	2.232	0.38976	0.623795	0.618204	0.170137	0.253048	0.203435	0.761502	1.97312	0.785772	0.21205	0.349519	0.0325085	1.00104	0.0670083	1.33843	1.64015
MIR181A2HG	1.57692	2.29779	0.587532	0.716462	0.855887	0.17981	1.02871	2.55953	2.44878	0.48435	2.6879	0.266585	0.856917	1.57054	1.82227	1.68964	1.13601	0.884139	3.18124	0.80114	1.72938	1.09198	0.258109	2.04859	1.62067	0.837287	2.21011	1.61003	0.657114	0.463302	0.00111404	0.588499	2.69086	0.267677	1.4481	0.908299	0.633125	1.88146	0.645082	1.19827	1.33912	1.30126	0.594408	1.51763	1.33088	0.740707	1.36026	1.6018	1.02388
LINC00520	0.00591531	0.829691	15.6953	2.27522	0.124188	25.258	0.17393	4.22519	0.0383251	10.9752	1.15412	0.0396433	0	0.73805	0.517972	1.2241	0.807879	0.0823927	0.24341	1.33088	3.07399	0.0426792	2.27258	0.150343	2.3487	1.41097	9.00507	4.36209	1.20615	10.6673	15.0431	0.96216	1.9369	0.185731	0.865885	1.62371	10.8324	0.12463	0.0783573	2.74309	29.441	8.26552	9.86098	0.930372	0.107528	21.6654	0.000376371	2.42728	0.288495
SLC25A25-AS1	1.33779	1.13382	0.829011	0.291177	2.16652	0.216306	0.591521	2.31085	1.03958	0.434268	1.87434	1.10995	0.536366	0.767965	0.519649	0.280956	0.280203	0.730533	1.74086	0.34046	0.244842	0.942617	2.38805	0.753504	1.31925	0.619881	0.669218	0.703399	0.498517	0.591998	0.445482	0.741448	0.860297	0.40445	0.770266	1.12459	0.459352	1.25239	0.736959	2.06202	0.585824	0.608391	0.357554	0.600773	1.5135	0.678858	0.727532	1.52352	0.471122
AP002360.3	1.67817	0.658966	1.26224	0.373057	3.10211	0.07433	1.66533	2.80546	2.49985	0.589604	2.86821	1.43442	1.11534	1.31101	1.07129	0.291795	0.440098	0.93058	1.89383	1.49701	1.82108	0.0907667	1.00972	1.07729	0.251062	1.17042	0.870732	1.13551	0.323808	1.33467	1.07312	2.05531	2.46663	1.32857	1.4708	1.66114	0.937993	0.841005	1.1164	1.08175	0.734468	0.754976	0.27187	0.211233	0.0879462	1.36817	1.69824	1.5975	0.217701
AC107464.3	0.265583	1.06142	0.413678	0	0.278559	0.315871	1.71439	0.0893476	0.523821	0.534122	2.51014	0.310838	0.174556	0.563037	1.22292	0	0.49986	0.258809	0.180904	0	0.42864	0	2.39805	0.609969	0.0698209	1.10969	0.779832	0.0865821	0.136662	0.0414003	0.270007	0.0606825	0.0494127	1.00488	1.55807	0.337675	0.167309	0.25048	0.660904	0.797091	0.282939	0.199157	0.177362	0.0683264	1.22025	1.74955	0.0861885	0.788099	0.436017
LINC02454	1.45304	2.50406	3.79575	2.4764	0.30488	1.55009	1.04628	2.31175	0.423116	2.58568	3.43741	1.09041	1.58045	1.05627	3.76565	1.4362	2.08995	2.09676	0.931762	1.45634	0	0.22133	0.132057	2.35954	0.712733	3.18555	3.3096	1.48312	4.22299	7.69665	4.13406	2.31306	4.61123	1.85494	1.94303	2.98961	4.0405	1.34695	1.58433	3.09728	4.37524	3.45242	0.685481	2.17386	0.547106	2.6306	0.904783	2.51014	0.276874
AL049840.2	2.00624	1.82266	3.4471	3.65443	3.4191	2.22464	2.39308	1.06241	0.820893	2.64351	2.55576	3.21378	1.94416	2.19518	2.91347	3.76815	1.96902	2.69036	1.94985	1.97993	1.68078	2.55197	1.99997	2.12322	1.30875	2.43931	3.09728	1.65364	4.09444	2.98697	1.26468	0.992914	2.26508	1.32021	1.9839	1.96206	2.55386	2.12836	1.63499	1.81263	2.20874	4.45552	2.36311	1.80872	2.54745	2.33405	2.23648	3.34926	1.43532
AL049597.2	0.603659	1.56661	1.10937	2.55528	0.957138	1.45374	0.521103	0.962423	0.104327	1.1951	0.45546	1.456	0.745626	0.521103	0.889697	1.20225	1.03147	1.42083	0.833447	0.798747	0.773307	0.80396	0.667908	2.40038	0.866503	1.20281	0.525178	1.046	0.61366	1.31436	1.12534	0.868952	1.67117	1.2258	0.81767	1.18328	1.75258	0.208835	4.15904	0.875254	0.515792	1.57427	0.82616	0.909229	0.830078	1.92229	0.341321	1.22786	1.58158
AL035461.2	3.73318	1.76237	3.37521	1.96451	3.42138	2.44257	2.399	2.8371	5.25463	1.34319	4.376	3.4443	1.32312	2.58617	2.32031	1.46842	3.73634	2.01783	2.36268	3.2306	2.24021	3.42307	1.51454	3.66312	2.25104	2.29072	1.08313	2.74551	2.68508	3.09397	1.77697	3.79575	2.49328	1.67746	2.6942	3.10642	3.22303	4.16858	3.44771	4.39789	3.54952	3.94758	1.10057	3.71014	3.94955	0.768062	2.10103	3.23171	1.96881
PIK3CD-AS2	11.2451	7.89371	10.4067	11.3685	1.30646	3.4443	2.5378	11.9548	15.7117	6.21639	7.17835	3.17467	5.23429	7.8077	4.52678	13.6345	8.89844	2.07416	3.87213	5.69946	6.61326	4.40009	2.4435	4.39861	9.6395	11.2168	12.4033	14.3063	0.381901	7.26436	3.95222	6.81485	13.3435	7.06263	6.40887	7.47658	4.10203	11.2809	4.59107	10.8509	12.35	8.45929	9.97639	10.4459	2.6604	7.82377	4.9233	5.1245	13.077
AL117335.1	1.65364	3.2984	4.73717	2.79254	0.492325	1.05932	0.0781293	4.19066	1.93282	0.593815	2.32118	0.00128717	1.52668	1.45634	2.08439	4.27711	1.11126	0.157528	0.236702	1.44245	3.10367	1.68856	0.167691	0.107666	1.68452	1.38462	2.46015	1.07312	0.123159	0.634642	0.691013	2.64302	0.996383	0.870543	1.49804	0.724248	2.56849	4.65462	0.132978	4.1872	4.67117	2.19564	0.501712	1.55428	0.0768358	2.08019	1.78042	2.48669	1.53676
ST20-AS1	1.4844	2.61516	4.1803	1.94823	1.39235	1.78233	1.13199	1.75459	2.77564	3.55311	2.69036	1.47588	1.86004	0.956432	1.38623	2.21141	1.42117	1.34149	1.86361	2.73678	4.16789	1.83213	0.879987	0.636953	3.77944	2.26815	3.17633	3.33245	1.22438	2.14504	1.40411	2.17993	2.10994	1.85644	1.90818	1.58501	2.15704	2.51936	2.08995	2.22203	3.17093	2.96515	4.16181	2.76914	0.86307	2.91503	1.64492	2.20223	2.21363
AL031847.1	2.82553	1.40177	5.28573	3.67235	3.32073	3.98526	2.24668	6.33878	4.2335	6.36509	4.16046	3.52302	1.61866	1.11774	1.82407	5.13269	1.85575	1.42281	1.75831	3.23416	4.14728	5.53021	0.412583	1.77053	7.46518	3.67473	6.54179	2.67294	1.05957	3.91326	3.61498	1.07299	4.23006	0.372263	3.40734	3.01039	3.96611	8.47847	1.9369	5.70099	8.90773	4.48173	3.45062	7.21731	0.640649	3.78442	2.9649	3.07553	1.28917
AC092368.3	1.98057	2.08354	2.70006	3.20617	0.414899	2.01573	0.620799	1.84389	1.66422	2.40446	1.62409	0.462838	1.28255	1.21525	0.338734	2.20002	0.961694	1.1785	2.34731	1.11508	0.910493	1.33034	1.90621	1.10291	2.59757	2.04692	1.76814	1.70947	1.87193	2.31397	3.0283	2.40536	3.04031	1.65661	1.5975	2.14373	2.67585	2.89663	2.42592	3.17961	3.83685	2.3523	4.92165	0.906909	0.953244	1.42117	0.69129	1.54444	2.41864
MHENCR	3.65198	3.30116	4.26843	3.36218	2.5614	2.08439	3.73442	3.09674	6.11668	4.89823	13.7018	4.61818	1.79793	4.10132	2.70154	4.35923	2.09333	1.62854	4.55596	3.69722	2.93625	6.24661	10.6116	2.25503	5.06817	4.37524	8.08327	2.82005	2.51249	2.51432	9.64213	2.8598	5.54331	2.41588	4.36937	4.23979	4.17207	8.5878	5.8082	8.07937	6.40505	4.58477	3.96082	4.88972	3.8007	7.35879	1.87074	4.35418	5.33557
AL645728.1	3.07713	0.639922	1.03354	1.17655	0.391278	1.69188	0.445956	0.22056	0.174647	0.502684	2.33884	0.670177	0.235879	0.47343	0.328969	2.3577	0.599744	0.911691	0.706634	0.4641	2.00661	1.39299	0.388688	0.488351	1.86871	0.371546	1.65586	1.17478	0.0855987	0.51732	0.546472	0.807879	0.424816	0.543155	0.576561	0.931993	1.58085	5.55035	0.703666	0.960937	3.63192	1.10969	0.835437	0.852138	0.468205	1.49739	0.501198	0.448801	1.29013
LEF1-AS1	0.230966	1.53952	0.604608	3.7095	0.803208	1.23732	0.382519	1.18449	0.21205	1.56592	1.82896	1.24045	0.454425	0.288787	0.534922	0.489364	1.12726	1.37198	0.189729	1.27769	0.130269	0.30448	0.533746	0.851427	0.990746	2.5036	2.01573	1.04255	0.0592393	3.37919	2.11981	3.11015	1.27588	0.47793	2.21447	1.24668	3.53575	0.649238	0.851224	2.18862	2.17296	1.72494	1.21386	0.487426	0.430452	1.5979	0.00331168	2.45408	0.280433
AL391069.2	0.923586	0.799364	1.73175	1.59826	0.611738	1.4547	1.46878	2.42776	4.31159	0.819023	0.614231	1.77622	0.515206	0.977043	0.664966	1.14183	1.04573	0.358434	0.80396	1.48915	3.15797	2.20738	0.275318	1.00512	1.41807	1.49701	1.10805	1.41397	0.489169	0.891874	0.529541	0.60011	2.10232	1.07892	1.22206	0.633948	1.54161	1.12637	0.758878	1.50211	2.62237	1.94985	1.12585	1.3521	0.0629474	1.98925	0.851427	0.798966	1.92389
AL445524.1	2.30632	4.64514	6.65279	5.08039	1.57659	10.9352	3.05969	6.25022	5.79516	3.09674	3.34359	3.55905	2.87636	2.1382	3.21273	5.94975	4.49449	1.96861	1.63578	3.02987	3.31298	3.52274	1.18185	4.06208	4.70489	11.0056	7.25017	3.67895	4.04796	8.01043	4.0904	3.521	7.47498	2.05322	2.70933	3.66066	4.98995	8.06202	2.28805	5.06817	9.69233	4.68631	14.084	4.28854	2.48669	5.34982	4.99167	5.71718	6.6809
LINC00665	3.38378	0.952792	3.64772	3.13114	1.07365	1.40966	4.11767	5.61506	4.34019	2.0662	2.03118	2.40174	2.69036	2.14969	2.797	2.7166	2.97137	1.88546	3.13064	1.40352	4.16181	4.7339	1.54933	2.02904	0.338476	3.44771	2.20919	2.1292	2.54962	3.1693	0.557296	2.90022	2.5378	1.50667	2.2801	0.501712	1.87509	3.75883	2.20223	2.73276	5.55035	3.15093	2.62572	2.16185	1.69973	0.700491	3.94889	0.292615	2.56569
C5orf56	0.719027	1.54478	0.680209	0.555058	0.843521	0.575016	0.301524	0.710273	1.7219	1.48312	1.42117	0.54958	0.825774	1.7287	1.53397	0.453767	1.01713	1.04301	0.304671	0.760351	0.457858	0.265117	1.78543	1.03581	0.757591	1.33157	0.399077	0.446712	0.607374	0.506696	1.00807	0.57911	0.704606	0.83487	0.725041	0.874101	0.413187	0.928709	1.41752	0.912615	0.245704	0.701337	0.740136	0.727699	1.90376	1.3394	0.76122	0.4512	1.8604
AC006942.1	1.56278	0.579975	2.73429	0.629108	0.978523	0.730353	0.64992	3.50449	3.62097	1.64745	2.09553	1.05905	0.749005	0.985408	0.0546102	1.47313	1.84426	1.08586	0.603244	1.50904	0.163206	0.460126	0.781155	0.610518	1.80026	0.963815	2.11467	0.949025	0.486407	1.66957	2.72202	1.01739	2.07891	0.862563	1.52093	0.744568	0.557642	4.69669	1.54091	1.99541	4.98995	2.3716	1.1066	1.56202	0	3.83942	1.36178	0.796137	1.70705
AC084824.5	1.11457	1.21603	1.08024	0.884781	1.40177	0	1.30818	1.69936	2.24891	1.016	2.47038	1.59219	0.695153	0.85527	1.56714	0.684928	0.398997	1.12189	0.622955	1.16952	0.389543	0.565916	2.37118	1.12263	0.821807	0.91811	0.314015	1.44507	1.30942	1.47347	1.09028	1.29599	1.15757	0.621613	1.08755	1.79091	1.9199	2.51153	1.43972	0.837823	1.75069	1.18874	0.647615	1.22911	1.81455	1.04444	1.31797	1.12189	1.01772
AC006547.1	1.22499	2.48813	4.2377	1.5497	1.31436	1.162	1.59251	3.24051	0.656507	1.74876	1.82307	1.11857	0.801635	1.22292	1.05415	2.31896	0.647254	1.33969	0.797524	1.02314	1.10484	1.36918	1.58997	1.29563	2.18467	1.18185	1.5759	1.69266	1.49739	1.56313	1.17235	2.3554	1.50499	0.822672	1.2895	1.63538	2.05826	3.91686	1.36026	3.61498	1.53036	2.13142	0.893696	0.695934	1.39531	2.2854	1.32312	1.745	0.952087
AL589765.4	0.83047	1.34975	0.520449	2.86324	2.23516	0.926107	1.74715	2.56662	2.12108	1.61285	2.47085	1.5265	0.5866	1.62593	0.412925	0.935625	1.11612	0.965984	0.799364	1.18962	1.09175	0.122529	1.38526	1.98595	0.313838	1.0792	1.01428	1.46058	1.25376	1.39005	2.79305	1.5975	2.38715	0.525636	0.940983	0.82616	0.668487	0.730124	2.08611	1.88822	2.90989	2.57045	1.43283	1.8099	0.387548	1.82465	0.646917	1.08511	2.51153
AC104083.1	1.13966	1.33379	0.529653	0.49834	2.67246	2.46337	1.31133	0.151167	0.139091	1.76549	0.67004	1.18683	3.84767	1.24697	1.1007	1.32783	1.55314	1.73932	1.4199	2.1382	0.768377	1.70425	4.09376	3.72446	0.887471	1.72531	0.314128	1.52733	1.77435	1.05415	2.18948	0.835214	1.3576	1.31783	2.78753	1.39042	1.86201	0.395581	2.38167	0.807035	0.0749027	0.444295	2.2485	2.11809	2.47592	0.435407	0.581041	0.201528	2.25061
LINC00426	0.244679	2.13351	1.84426	2.28317	0.618977	0.780469	0.14203	0.864452	0.421974	1.55504	0.558269	0.208494	0.12843	1.52147	1.10323	0.432684	0.484927	0.425076	0.0811046	0.482974	1.37233	0.294996	3.45538	0.278045	0.403491	0.595678	0.702685	0.665137	0.30229	0.430588	3.7819	1.96741	0.283186	0.331059	0.775003	0.271685	0.467346	0.614231	1.77127	2.13351	2.21495	0.223782	0.554561	0.764152	1.83884	2.86176	0.227214	0.0384258	0.981096
AC073896.3	1.65248	1.22911	0.461955	1.35299	2.31444	1.56876	0.75116	1.44245	0.501198	0.906798	3.23229	1.62671	1.36089	1.3199	1.22236	0.382925	1.70502	1.35898	2.02115	2.13056	0.194538	1.32935	0.447683	1.52903	2.2383	1.19018	1.714	1.25843	1.08831	0.298364	1.43082	3.03623	1.95922	2.38254	2.15058	1.78626	1.70192	2.13184	1.62777	4.83589	0.312173	1.08576	0.367878	1.52632	2.44535	1.14569	1.45273	2.02618	0.639235
AL139158.2	0.802948	0.632347	2.94497	0.148473	0	0.445025	0.630739	3.98195	0.644613	0.787421	1.68705	0.00592698	0.336353	0.168493	0	2.53925	0.155742	1.86794	0.584651	0.285734	0.459975	0.28597	0.0582918	0.752587	1.14791	0.378769	1.21931	0.0955303	0	0.11705	0.257673	0.0414293	0.0538677	0.029438	0.423044	0.911935	0.697984	0.167318	0.844448	0.385666	0.903379	1.08313	0.650832	0.0740721	0.135022	0.263692	0.0620471	0.23634	0.567168
AL031665.2	1.43082	0.557099	3.84006	1.86635	0.541281	2.67148	0.722396	2.58186	3.05236	1.38938	2.54535	1.29303	1.2086	1.61249	1.26654	2.05826	1.7306	0.445702	0.673784	1.63289	2.64374	2.72101	0.559851	0.844553	1.57555	2.03651	1.65287	1.12344	1.23984	0.934196	1.19827	0.98735	1.66745	0.284379	1.78701	0.449036	1.31682	5.14074	1.24062	0.203474	4.15629	2.00952	2.01288	2.69329	0.890619	1.70121	0.309793	1.86794	2.52195
AC008115.3	0.311373	1.08537	0.998986	0.545596	1.14152	0.418243	0.397931	0.858227	0	0.799564	0.745258	1.2113	0.197902	1.49257	4.18509	0.25871	0.250125	0.290331	0.362889	0.295758	0.298315	0.848321	2.0237	0.529653	0.431067	0.471342	0.518451	0.590641	0.460487	0.978397	0.130938	1.14655	1.08139	0.480669	0.521683	0.423764	1.10776	0.856282	0.797625	1.7306	0.553305	0.729179	1.13239	0	1.48832	1.49054	0.734754	1.29517	0.85261
LINC00662	1.57791	1.64051	2.36178	0.977533	0.932437	2.04646	1.38877	2.54672	2.26203	1.68745	1.05553	3.43449	1.99333	1.5868	0.732284	1.66422	2.81346	1.63754	2.13142	1.58256	3.22139	2.1717	0.762431	1.94452	1.48849	1.51384	3.31517	1.62959	1.95187	2.12448	1.43516	1.0752	1.46005	1.35328	1.49772	1.29412	2.57329	1.16114	0.796341	1.18737	1.43147	1.63975	1.48612	2.39533	0.83181	1.9727	1.83014	1.4123	1.02164
MIR5689HG	0.374657	0.612549	1.392	1.34319	0.00464003	1.25297	0	0.403598	0.951354	0.938915	0.583862	0.125185	0.00475532	0.181936	1.29805	0.946348	0.855791	0	0.220506	0.454845	1.59067	0.760729	0	0	0.682568	1.44979	2.79452	0.807776	0.35998	0.552117	1.13396	1.23573	1.15182	0.172373	0.722161	0.312694	1.86851	0	0.605431	1.02816	0.690722	0.913432	0.954935	1.87753	2.1644	0.649605	0.949123	0.115005	0.289127
MELTF-AS1	2.3113	2.8376	4.51474	2.2369	2.93729	2.12151	3.89029	4.24397	3.40707	2.31306	4.92835	2.6686	1.75295	1.73968	1.23166	3.65074	1.92632	2.12231	1.61502	3.27117	1.40597	2.35318	0.932223	1.47174	4.64038	1.08525	3.43683	1.93323	1.38109	2.25015	2.93124	2.73726	3.43683	1.01452	3.08295	4.88213	3.63101	4.39059	3.08295	3.41048	3.78128	2.80447	1.64378	1.50597	1.87035	4.01726	4.03582	4.4428	1.32843
CKMT2-AS1	2.6133	1.53465	3.12092	4.19417	2.41455	2.81955	1.61936	2.73429	2.45641	2.90938	2.95215	1.38264	2.11892	2.22765	3.42248	3.33468	3.23832	1.62704	1.91788	2.06246	3.08977	2.87078	1.50048	1.56876	2.67585	1.1643	5.2838	2.18513	1.32115	3.02192	3.33245	1.58222	3.17579	2.23999	1.58045	3.38258	2.77211	3.00465	1.05391	2.07376	3.50266	2.5444	2.03273	3.74438	1.392	3.25303	3.37009	1.80565	2.99168
AC131009.1	0.51857	0.641378	1.62116	0.589879	0.714476	1.10097	0.366098	0.880688	1.12908	0.881743	0.40875	1.59147	0.760085	1.11991	0.266634	0.812699	0.628907	0.498646	0.947058	1.10761	2.79152	1.1935	0.363376	0.621368	1.11872	0.504503	0.613599	0.849664	1.10713	2.34016	0.318051	0.74592	1.43797	0.874811	0.0910268	0.599139	1.81653	2.16652	0.578581	0.945433	0.81278	1.7663	0.804714	1.46243	0.781239	1.60003	0.0131641	1.72305	0.335062
AL133553.1	1.71888	0.527997	0	0	0.18095	0.691133	0.0686834	0	0.464754	0.236037	3.63372	0.80041	0.984834	1.29073	0.982517	0.298017	1.91298	0	0.644373	1.43516	0.444977	0.410253	0.0840219	0.367533	0	0.114363	0.783686	0.0484874	0	0	1.27616	3.42603	0.64566	2.11848	1.15412	1.2113	0.867183	0	0	0.568847	0	0	0	0.792609	0.419487	0.0757632	1.82072	1.41839	0.406222
AC018521.6	2.34196	1.36738	2.31761	2.05946	1.02601	0.884988	0.721119	1.58997	1.53796	0.997878	1.34848	1.01396	1.42513	1.34564	1.56433	1.60541	1.05265	1.75258	1.2729	1.29655	2.2691	1.19252	2.09378	0.948561	2.67096	2.0963	1.23765	2.12189	0.986744	1.9952	0.340125	1.30604	1.28441	2.1401	1.04156	2.08395	2.51936	2.60892	0.47322	1.55463	3.00781	2.14504	1.4738	1.35143	1.36879	1.10858	1.49054	2.03857	1.61353
ZSCAN16-AS1	3.30678	2.55953	6.74205	3.707	2.33929	8.07355	3.22139	3.35265	8.65773	4.91496	4.50048	2.32845	2.41132	2.72008	3.35265	4.55434	7.68268	3.55013	2.76129	3.37975	4.58559	4.07157	2.82553	2.15319	3.98728	5.66767	5.96997	3.4688	2.20653	3.24536	2.29916	3.11181	3.43741	1.90698	7.35406	2.3536	5.88689	8.74013	3.86889	4.24542	6.95099	3.0697	5.40647	4.40389	2.29111	6.00728	5.33366	4.1515	7.41425
TMEM161B-AS1	2.30269	1.9851	1.30728	1.87992	2.22464	1.8177	1.29986	3.39575	4.45017	1.25843	1.94057	1.39464	1.19709	1.5028	2.22813	1.5528	1.65917	1.37335	1.50531	1.06978	1.36339	1.39791	1.77816	1.11346	2.49138	1.89852	3.01611	1.84232	0.909643	2.02199	2.58991	1.40705	3.06504	1.5865	1.19592	1.45907	2.20351	2.63009	1.54692	2.29642	2.37757	2.21976	1.4724	2.85221	1.78626	2.35855	3.85734	1.69746	2.32212
LINC01569	1.50735	1.63325	1.35932	2.26508	1.54794	1.20249	0.797298	2.18642	1.54161	1.22816	1.12637	1.14849	0.503783	1.54692	0.662437	2.80447	1.46779	1.346	0.386678	1.68224	1.25843	1.19858	1.643	0.710273	1.35237	1.87509	1.49465	1.10858	0.299388	1.54405	2.06663	2.14653	1.95227	1.53567	1.86128	1.02188	1.68705	2.35907	1.64492	2.44111	3.03826	1.60398	1.14072	1.24467	1.06198	2.62718	0.682666	1.62048	1.2874
EXOC3-AS1	2.27788	2.11211	3.94955	3.04919	2.02904	1.3829	1.84271	1.59683	9.67573	2.26291	4.71602	1.85216	2.01452	3.20459	1.0612	5.55922	2.74551	2.543	2.33025	4.29926	2.65166	3.45594	1.84548	1.76354	2.24973	2.43654	4.19695	2.7117	1.84074	1.87866	3.49326	7.0564	5.31551	2.76227	2.98233	2.35092	2.64206	3.10849	2.04815	1.85176	7.8167	4.24611	2.29687	5.09481	1.23368	6.96989	2.24176	2.53925	4.97628
AC106791.1	1.16509	0.428528	0.0394288	0.937993	0.434818	1.29748	0.0117845	2.29156	0.223906	1.24638	0.0280782	0.509414	1.47313	0.569469	1.56433	0.94144	1.10097	0.759807	0.904347	0.7052	0.942617	0.263725	0.58338	0.519895	0.287328	0.386221	0.674562	1.28676	1.85772	1.77926	1.12637	1.04325	0.915196	1.51728	0.296405	0.769872	1.43655	0.456209	0.602941	0.530246	1.13511	0.452601	0.580893	0.0603799	1.50735	0.740505	0.969673	0.673044	0.939352
AC080112.1	1.46041	2.90281	3.95694	3.3275	5.30048	1.65694	3.59792	0.912331	1.01063	2.69232	4.85181	1.09933	3.27671	1.94985	1.24198	4.83425	2.16998	3.67956	0.651199	3.44831	2.2431	2.08019	2.41316	0.862322	3.40251	2.5952	2.69469	2.90332	1.41493	3.16288	2.59805	2.42685	4.33023	1.87992	2.23784	1.84426	1.81494	2.17607	2.84006	2.6536	7.37191	1.95187	3.22843	2.27658	1.3063	4.90074	0.511508	2.49233	3.90901
LAMC1-AS1	1.09685	0.619881	0	0.205403	1.10995	0.659808	1.30051	0.363084	0	0.292398	2.14882	2.96931	1.3275	1.07892	0.487426	0.35488	0.764243	0.780952	1.30329	0.344197	0.337883	0.734002	0.145162	1.8946	0.372059	0.541281	0.413776	0.666353	0.325548	0.696793	0.33181	2.15231	0.636953	1.23107	0.260588	1.09294	0.473888	0	0.335398	0.931993	0.517848	0.644941	0.403148	0.478467	0.606474	0.317371	1.01231	1.32219	0.720936
AL357079.1	1.46211	0.901389	3.42486	1.55118	0.603989	1.55249	1.10745	1.52834	0.975793	1.5588	2.02028	0.968824	1.27016	1.0899	1.20225	2.23871	1.71888	1.14974	1.75179	1.05111	1.7177	1.17792	0.950911	1.27978	0.641221	2.03815	2.61616	1.50735	1.07416	1.11457	1.35823	1.26283	2.04815	1.03147	1.5256	0.73849	0.577487	1.85383	1.46005	1.44409	1.16264	1.50837	1.1954	1.96861	0.352683	1.76492	1.61285	1.31751	1.26436
AC004812.2	1.22119	1.26742	0.985683	1.39464	1.76549	1.33659	1.00689	1.55081	2.54206	1.42986	3.34872	1.46578	1.14989	1.71549	1.45374	2.64255	1.30908	1.37851	1.65178	1.34149	2.05069	2.25761	1.77202	1.18683	3.47639	2.32939	2.17386	1.623	1.20365	2.0696	1.90212	1.44475	2.30183	1.85926	2.00582	2.12612	1.7936	3.34089	1.87111	0.863535	3.91096	2.89969	2.66422	2.60992	0.945192	2.50406	1.18271	1.31812	2.05069
SNHG17	4.01918	3.09562	5.00844	3.54775	4.27782	6.8091	4.38767	9.71807	6.21274	4.09177	7.02662	5.97115	5.87117	3.74628	3.78756	4.28346	3.30061	2.73918	5.19998	4.13406	4.24751	9.12927	2.98743	5.91	5.67824	7.31555	3.85924	3.87799	7.87713	4.67351	3.60344	3.67711	4.31373	6.62411	3.99122	4.69669	3.442	5.08764	4.26571	6.68622	6.57082	9.05798	2.2854	5.10563	2.77461	5.26503	3.23721	3.9	5.59269
PRR7-AS1	0.795785	0.672871	2.19742	0.251565	0.821303	0.536366	0.907789	0.716792	0.87097	0.445956	2.59568	2.01741	0.91323	1.98142	1.05833	1.4199	0.314128	0.806062	1.21511	1.39005	0.379686	1.01572	0.990497	0.252416	0.630981	0.581596	1.80335	0.480669	0.363134	1.77127	0.964997	0.606385	1.8196	0.785004	0.692792	0.578287	1.77508	2.08652	0.662019	1.76973	3.27728	1.87788	0.463302	0.591521	0.805667	3.52511	1.48245	2.723	0.711944
AC027020.2	1.11157	1.23518	1.1156	0.725466	0.897584	0.198139	1.44245	0.747681	1.62447	0.724625	2.42233	0.838966	0.255638	0.771538	1.39755	0.650748	0.888577	0.66295	0.416066	1.0168	2.86324	0.116296	2.47965	0.509683	2.60047	1.45237	1.18422	0.842875	0.0707325	0.906091	0.713466	2.63535	1.17761	0.568185	0.82771	1.25746	1.16376	0.10247	0.580046	1.903	1.43318	0.596365	0.177935	0.496035	0.708917	1.2656	0.137339	0.52404	0.296509
GTSE1-DT	0.605282	0.855046	0.808481	0.796867	0.465353	0.471636	0.998986	0.506183	0.504854	0.564064	0.564577	0.202506	0.412009	0.497991	0.510938	1.26163	0.304756	0.35634	0.296676	1.01374	2.0963	0.796137	0.656808	0.17115	0.724248	0.842347	1.46005	1.05657	0.436094	1.12401	0.807355	0.355665	1.31591	0.45608	0.982301	0.293909	0.655794	1.43911	0.400801	0.977266	2.15362	1.18085	0.630389	1.84784	0.576401	1.70158	0.0675146	1.20888	0.984714
AC016394.1	1.09496	1.22266	1.0718	0.819023	0.870543	0.998753	1.96411	0.858792	1.06551	0.615325	1.81435	1.27108	0.821303	2.03815	2.1089	1.17066	1.1574	0.364328	2.05322	1.82465	1.27162	3.05969	0.856709	1.16809	0.972893	0.800545	1.70048	1.37802	1.68078	2.33246	2.0823	1.93162	2.42776	2.05807	1.23657	0.947273	1.37693	0.784818	1.54339	1.65917	1.08387	1.19916	1.13409	1.28041	0.994172	1.3021	0.630389	2.33025	1.20393
AL139384.1	0.36464	0.535718	3.33468	1.08831	0.683428	0.538875	0.931762	3.80953	0.298315	0.474879	0.390313	0.174957	0.463629	0.591088	0.158364	1.51874	0.333885	0.590454	0.18362	0.0567816	1.25181	0.499637	0.852788	0.152056	0.277674	0.552285	0.889255	1.17681	0.307589	0.11858	0.319254	0.518115	0.572137	0.103664	0.62918	0.242981	0.409719	2.98591	0.922043	0.869194	3.01827	1.36723	0.942386	1.4261	1.01063	1.08072	0.533507	0.180065	0.352637
AC018690.1	1.61751	1.05812	0.616916	0.231013	1.24348	0.670572	1.36026	0.930155	0.704378	0.679311	1.39595	1.6507	0.896503	1.06401	1.30818	0.417873	0.730966	0.598917	1.31625	0.965526	0.498582	2.22018	1.12129	1.48718	1.5776	0.550792	1.5868	1.51114	1.0815	1.34412	1.00591	1.86991	1.75849	1.23518	0.581041	1.22499	1.47931	0.481275	0.833042	1.72658	1.59469	1.22526	0.699584	0.95666	1.50013	0.65943	1.41823	1.80605	0.854027
MIRLET7BHG	0.640936	0.066821	0.424643	0.506846	0.820238	0.984595	0.738564	0.60021	0.17389	0.621441	0.492041	0.716621	0.472949	0.327309	0.133607	1.03734	0.398324	0.374888	0.686413	0.638041	0.138342	1.10125	0.0820511	1.13326	0.737422	0.647747	0.857085	0.609093	2.62527	0.568764	0.761041	0.469312	0.430164	0.527888	0.0508566	0.278314	0.980102	0.29852	0.126689	0.938236	1.27887	0.527749	0.494496	1.51187	0.314709	0.256189	0.260679	1.13034	0.851883
AC006262.2	0	0	0.130819	0	0	0	0	0	0	0	0.0119254	0	0.0273436	0.00286624	0	0.599877	0	0	0	0	0	0	0	0.064345	0	0.938915	0	0.198867	3.4414	0.0333936	0.000490927	0.00652501	0.15295	0	0	1.65107	0	0	0	0.00431201	0	0	0.232226	0	0	0.0162188	0	0	0
AL139246.5	2.07678	1.59251	2.23604	2.74451	1.35992	1.53295	1.12612	2.57426	4.85006	1.79673	4.41741	0.18797	1.00065	3.79506	0.0586432	4.50953	1.72154	0.668565	1.38012	1.71888	0.682054	3.45425	4.64352	0.897696	4.94882	4.24322	6.42916	2.13398	1.04793	3.22843	3.5316	0.404989	7.98431	1.96654	3.97731	1.01353	1.80406	7.02196	2.95524	5.55339	4.9454	6.51421	3.93114	6.0427	0.928095	14.9214	1.25563	2.16868	5.40349
AC103591.3	0.580816	0.651779	0	0	0.435335	0.812997	1.49121	0.589741	0.256369	0.268192	0.274557	1.37367	0.212267	0.190599	1.13573	0	0.0922491	0	0.673784	1.20281	0.717613	2.53637	1.61972	0.239431	0.813316	1.62447	1.45038	0.745431	0	1.5132	0.56141	0.594408	2.23604	0.73849	0.738564	1.47273	0.312726	0	0.832201	0.829865	0	0.903968	0.698723	1.17307	0.890619	0.571588	0.423976	1.7395	3.01245
A1BG-AS1	1.48948	1.81653	4.71126	2.10825	1.72605	1.51975	0.504766	2.50266	1.94014	2.13605	2.97663	1.86361	1.14655	1.52314	0.763941	2.13695	2.32845	1.64919	1.64595	2.151	1.14072	3.21486	1.60931	2.05026	3.17746	2.33336	3.46124	1.76474	1.6804	2.69086	2.08566	2.06749	2.25321	1.28617	1.78119	1.6171	1.66938	2.73968	2.11337	1.69598	4.17275	2.41681	1.74048	1.62999	1.04348	3.91228	1.47205	1.1507	2.44393
AC138207.5	2.02942	4.08976	1.27196	2.78509	3.38091	4.98057	1.9588	1.00959	2.73038	2.76914	2.48529	1.76168	2.28101	2.89357	2.26246	2.90281	1.32251	4.44203	2.36852	1.17628	3.10905	1.16485	2.56	4.32593	2.65793	5.41708	1.43972	2.93071	2.00996	1.5364	3.07292	1.30845	0.797298	2.15362	3.37009	2.06749	2.00828	2.86082	3.88057	0.700785	0.590367	1.08732	2.04692	4.3482	4.6237	2.26688	1.29226	1.22756	1.21555
LINC02298	0.799143	0.965123	3.4403	1.03384	0.955636	1.71324	1.37723	0.90984	0.794856	1.06926	1.54933	0.728264	0.674939	0.499722	0.0137718	2.22546	0.609093	0.447466	0.917526	0.219506	0.922213	0.983687	0.379969	0.1103	2.70886	0.958108	0.760177	0.489925	0.391599	0.257337	0.140308	0.340012	1.16236	0.249775	0.774833	0.47931	1.33157	2.14631	1.3555	0.240026	3.73756	0.97265	0.408463	2.36627	0.734662	2.01452	0.686242	0.714476	0.39742
AC100814.1	1.18135	1.03759	0.695934	0.600885	1.31069	2.03011	1.08525	1.02531	4.03852	1.67157	3.21919	2.07335	2.13056	0.823136	1.00267	0.681976	1.31069	1.82823	1.49431	1.80605	1.88984	2.14882	1.12637	2.41864	2.36941	1.37914	1.04444	1.83452	1.39104	1.70425	1.74463	2.83957	2.53165	0.795585	2.85926	2.77161	1.67928	0.483991	1.84861	1.34472	0	1.35143	0.361637	1.27943	2.30591	1.827	1.10157	0.973369	1.63754
LINC00853	1.3615	1.12668	2.95264	1.15524	0.515466	1.56202	0.996107	2.72202	0.0733957	0.711626	1.74048	0.393269	1.3101	0.385611	1.0899	3.31853	1.01761	0.572612	0.343274	0.245505	0.366052	0.224931	0.0274958	0.0955918	1.12216	1.83328	1.17734	2.74992	0.458124	1.7287	1.07416	0.47945	2.42093	0.134702	1.09332	0.497043	0.138814	0.821917	1.16145	0.400551	6.58689	3.63493	2.29156	2.9501	0.372629	3.59792	0.969916	1.46345	2.74748
LINC00847	5.614	6.25519	9.67284	4.53135	3.95561	4.34166	3.34305	9.0291	12.7858	7.39604	10.296	2.16827	5.00492	14.9749	7.48993	5.51129	7.01161	6.99683	5.5653	5.33271	10.8042	4.94189	7.86204	3.65132	5.34607	6.12128	7.9936	7.26281	2.85677	5.9362	7.48993	6.38753	7.11847	6.27434	5.31743	4.82105	5.14522	7.46359	6.47875	4.16927	6.71473	5.20183	5.88578	9.05075	7.39604	8.49139	10.536	6.19267	9.22601
AC009495.2	1.17565	3.47751	4.35782	1.76779	0.0165209	3.03722	0	3.36555	0	1.95147	1.34182	0.468573	0.576814	1.72008	2.75686	1.96206	0.988033	0.0497174	1.0409	1.83884	2.465	0.289708	0.262952	0.304262	1.70947	1.12692	4.90834	5.71518	0	1.46262	0.807355	2.92262	1.8604	2.56426	1.09071	1.56313	2.54865	0.4536	0	2.45641	5.70047	1.02441	3.05918	0.901494	0.485341	2.7069	2.94034	2.04154	0.557497
AL355338.1	5.19281	4.39503	5.70986	3.89738	3.30848	4.33879	5.27629	12.0093	4.82105	3.49326	3.83875	3.22359	5.28006	2.62092	2.9506	4.14103	4.57635	4.3497	5.71827	7.31393	5.2715	4.05059	2.59376	3.3062	3.63615	6.50358	5.96673	5.10926	5.03308	5.27911	4.07022	7.15189	4.89397	3.38776	4.63645	3.57812	2.83511	3.85865	3.2673	4.31017	5.86357	4.79732	4.86106	2.57329	2.56661	3.43712	4.01726	4.28059	5.88689
AC010531.6	0.489481	0.578348	0.602852	0.83759	0.398539	0.469182	1.11953	0.433786	3.4793	0.580739	1.33998	0.457963	0.223157	0.704795	0.18682	2.20874	0.754748	0.23736	1.64542	1.5759	1.05253	1.87509	1.06448	0.768808	1.86951	1.45871	1.38975	1.41752	0.383894	0.725041	1.34472	0.910074	2.57426	0.595095	1.17655	0.637638	1.20294	2.34063	0.802027	1.82266	3.16985	1.70233	1.29257	1.00438	0.819472	2.04859	0.503028	1.24524	3.0697
ZNF426-DT	1.09388	0.674063	1.08412	1.47588	0.496242	1.47347	0.640409	1.18108	3.35487	1.02268	0.875694	1.15467	0.17328	0.860199	0.965526	2.04986	1.06448	1.2294	1.32521	0.264442	0.845894	1.33779	0.164826	0.227145	1.57692	1.8573	0.457991	1.09572	0.465492	1.1957	0.569591	0.73328	1.07466	0.346593	0.789215	0.461792	1.99006	0.79123	0.918562	0.735026	3.09674	2.1579	0.440933	1.81494	0.512483	2.00035	0.701658	0.11413	0.71849
LINC00518	4.29998	10.0554	5.93394	6.43416	0.549728	12.8019	1.09572	8.44866	3.59313	7.30428	13.6837	0.520368	0.142949	3.04604	46.1636	11.6288	7.79832	1.14096	5.05583	10.7156	26.9033	26.3312	0.0427823	0.640223	4.81534	11.9776	35.5033	21.3569	0.57769	4.15219	7.29601	5.77683	8.79702	4.2936	10.0495	4.83254	20.1883	5.38698	2.99735	10.8692	5.13814	15.4102	6.30502	14.232	3.48517	19.2544	11.3164	1.51907	7.05164
LOH12CR2	1.37463	0.965649	0.209325	2.76423	1.45304	1.20547	0.621613	1.02441	0.955767	0.870305	1.30728	1.56984	1.67229	1.2877	1.83014	1.69	0.892407	1.50149	0.611449	1.37497	0.852788	0.851427	0.417922	1.63289	1.45405	1.5097	1.25971	2.10401	0.607722	1.38377	2.13564	1.54589	1.46243	1.25869	1.28676	1.43481	1.59683	1.27162	0.891161	1.66993	2.15058	1.67267	1.04116	1.00128	1.00244	2.19695	1.16405	1.33955	1.39729
MAN1B1-DT	2.5458	1.31315	3.11401	1.3615	1.42151	0.866503	1.48646	1.27162	2.4361	1.33812	2.68113	1.41551	1.3045	1.17258	1.37882	4.60423	1.17594	1.89279	1.52867	1.51662	3.26789	2.31804	1.47808	1.13409	3.37463	1.39755	1.79913	2.05111	0.935159	2.25366	1.0384	0.69129	2.43238	1.60358	1.84159	1.89403	1.07655	3.07553	1.91626	0.705788	5.06907	3.34816	1.43481	2.85926	0.786866	1.67872	1.15152	0.64556	3.40421
AC145422.1	1.56125	0.515408	0.857085	1.02547	0.785772	0.537251	0.673968	2.06663	1.52367	0.770359	0.37249	0.764521	1.15695	1.59895	1.07391	1.53185	1.25421	0.624368	1.39149	1.13966	1.5609	0.438547	0.644613	0.631793	0.329957	1.17877	1.53848	1.06241	0.552727	1.76021	1.10225	1.23257	1.88944	1.23573	0.152763	0.192006	0.422475	2.67199	0.669397	0.725651	2.18206	0.462301	1.37723	0.63186	0.540004	1.00104	0.703399	1.20582	0.755534
HOXC-AS1	2.32305	0.365569	0.930476	0.083207	1.61285	1.41703	1.25094	4.76548	5.15996	5.30618	2.99605	1.34928	1.16349	0.560885	0	1.95392	1.99749	1.48781	2.58093	1.90054	1.16723	3.08083	0.593082	0.778308	6.48137	1.33088	1.28317	1.78606	0.980347	1.79773	1.59933	1.05846	1.32496	0.5106	1.71929	2.67537	1.37088	5.16541	1.06064	1.84784	3.8254	3.05867	1.4673	3.56615	0.498103	0.602763	0.789215	1.31895	2.56685
AC010894.2	0.763029	0.748418	2.23291	1.44442	0.917526	3.00098	1.34785	5.10387	3.82347	1.26378	1.45617	1.55081	1.7367	0.806062	1.73968	1.71212	2.37297	1.59034	1.14322	1.30617	1.50178	1.38323	0.31478	1.45667	1.96206	2.78652	1.9913	0.959809	1.41823	3.28059	1.03677	1.35008	1.87992	1.3756	0.73151	1.32148	1.24712	3.40193	0.583938	0.939234	4.33879	2.41588	1.97642	0.910938	0.496623	2.44854	0.787983	3.09029	1.45007
AC022306.2	1.46074	2.40126	0.86211	0.348709	1.79521	1.29986	1.72305	1.74993	0.763941	0.793663	2.32212	1.03911	1.13326	1.01626	1.78741	0.632273	0.988274	1.25659	1.84426	1.17507	0.136193	1.61502	1.42818	1.19686	2.41547	1.58824	1.14824	1.41585	1.25267	1.20615	1.17363	2.02326	2.43286	1.14322	1.74428	1.94823	1.76741	2.09676	1.51187	1.55151	0.648793	2.20351	0.680909	2.49375	0.86697	1.07706	1.0397	1.34848	1.59105
AC007996.1	3.2306	1.41891	0.927282	1.38775	1.18159	2.36583	1.08732	2.38899	2.85171	0.505231	1.30661	1.82656	2.04646	2.49138	2.23807	2.24262	2.32978	2.30816	3.62708	1.47158	1.74894	4.61902	0.421974	0.898529	1.25447	2.47452	1.58535	2.03608	2.03399	3.25408	1.81919	2.40403	1.74048	2.98081	1.00986	1.42747	2.22765	1.85139	0.387548	0.869891	1.56278	2.49562	1.71439	1.52594	1.27978	1.10261	2.49375	3.02354	3.49971
MIR3142HG	8.33148	7.00716	5.79733	2.3005	0.604349	3.88312	1.60078	10.536	4.28417	4.97714	20.5058	1.32687	8.83421	13.9858	24.5843	2.5757	7.71753	3.24914	3.10154	7.21069	4.39353	4.50648	2.36397	1.40536	5.70986	5.95197	15.5358	4.35118	0.699584	10.5162	10.946	19.3821	21.1993	7.9323	8.9387	8.54373	15.2747	3.46124	1.01256	8.96446	5.69839	5.20462	1.45304	4.46158	2.87583	16.2546	10.7616	13.9208	9.26783
LINC00265	1.77471	2.41083	2.9761	2.31085	1.34286	1.04348	0.971901	3.00832	0.709277	2.005	1.98306	1.27464	2.05613	2.1825	1.35175	2.1579	2.00334	1.00666	2.51984	1.95026	2.0411	1.28406	2.10356	1.76931	3.04604	1.88944	2.12407	2.87476	0.992914	2.18038	1.19481	3.63372	2.20305	2.29023	2.08482	1.96123	1.83095	2.60424	1.54444	2.96053	2.68019	1.87591	1.34816	2.40082	1.44475	2.6604	1.2168	1.70632	2.58093
PAXIP1-AS1	2.61138	2.99219	3.51449	2.39492	2.25936	2.11848	2.08694	3.31796	2.9963	3.65814	5.98248	1.988	2.31984	2.38759	2.13695	4.09311	2.84966	2.52316	5.32219	3.34759	3.00465	3.56912	2.94799	2.15362	4.08774	2.7203	3.63072	2.32484	1.1911	5.97115	5.00668	5.55339	2.51799	3.69625	5.83104	3.84006	4.21952	2.94643	3.38893	5.92034	4.79815	3.46353	2.65264	3.07077	2.35092	4.29857	2.2242	3.58776	3.6391
AL441992.1	1.46445	3.75942	6.7936	3.76129	2.41568	2.12571	1.29655	3.76255	3.45297	1.94014	2.17993	2.79748	1.49397	2.3967	3.12582	9.17969	0.992569	3.07129	1.58222	0.884308	1.65626	2.24624	3.34816	2.51103	3.01505	3.3202	2.50734	3.06559	3.27117	4.66166	2.73825	1.08496	4.66483	1.54299	1.47029	1.40836	3.57329	3.05969	3.52331	1.98057	4.78256	2.87103	2.61088	1.51257	3.98397	3.1613	0.887471	3.22414	4.4257
TMPO-AS1	1.75295	0.850702	1.49257	1.20947	1.0236	1.03384	0.924911	0.554768	2.5904	0.850702	1.33122	0.985114	1.7375	1.15757	1.70502	1.16029	1.30177	0.86468	1.62086	1.66783	2.35855	1.86717	1.22438	0.614798	2.78652	1.67157	0.845994	0.716955	1.47205	2.51153	0.964552	0.77003	2.43931	1.36371	1.43283	0.889697	0.905011	1.56383	1.56515	0.83759	3.29338	1.65324	2.12836	0.864845	1.10382	1.78431	0.670314	0.865308	0.93129
LINC01144	1.38199	0.974461	2.03836	1.60931	0.702849	0.534202	0.814589	1.50667	2.31444	0.977266	0.666651	1.23625	0.615176	1.01256	0.877812	1.56785	1.1463	0.677357	0.853241	0.611364	1.17098	1.60966	0.798569	0.37961	2.32662	0.723099	1.90737	1.2331	0.27518	1.63182	0.615888	0.942732	1.34757	1.38905	1.1394	1.15047	0.948926	2.24733	2.04986	1.00165	2.72691	1.49602	1.52352	2.84311	0.313272	1.47273	0.521683	1.21885	2.11937
LINC01220	0.306118	0.835014	1.59718	1.53502	0.252043	1.15581	0.562981	1.92911	0.687811	0.856813	0.190474	0.872235	0.420118	1.12416	1.74757	1.32085	0.28896	0.43443	0.0552605	0.928587	0.639487	0.734468	0.112407	0.323946	0.16366	0.889697	0.976543	1.07587	0.494946	1.22694	0.203494	0.440468	1.096	1.25625	0.612106	0.347679	1.06157	1.4686	0.262473	0.492469	2.5003	0.848885	0.403323	1.19799	0.607043	1.43147	0.623198	1.80718	1.07729
AC108673.3	2.0662	1.96613	1.85061	1.31407	1.5588	1.50667	2.35681	2.94397	2.32616	1.46543	3.2845	1.32973	0.976543	0.965772	1.42384	2.5614	1.75644	1.67856	2.803	0.655235	1.22756	2.19518	2.84105	1.76315	3.73879	2.48458	1.67157	1.57826	0.309754	2.32394	1.83328	1.92032	2.28671	0.296391	2.01741	4.61818	1.80971	4.763	2.72008	2.7166	3.42881	1.73362	1.57624	2.26113	2.69086	1.48245	0.735716	1.42281	2.72152
LINC00641	2.69086	1.11157	0.587063	0.48823	1.06502	0.631927	2.87689	2.41316	0.637377	1.6547	2.20223	3.2502	2.10524	0.827219	1.53502	0.690809	0.943331	4.60894	4.01854	1.64087	0.991671	1.91949	1.89364	1.11373	2.21714	1.23518	2.44947	2.73481	1.01739	0.795057	0.58131	2.107	1.53004	1.63254	1.22085	3.02086	1.51454	0.79836	0.616123	1.7287	0.248276	1.39755	0.527997	0.985114	1.52182	0.891659	1.9963	1.51597	1.87358
GAS5	44.4076	30.5877	13.665	10.8042	12.7439	20.7394	61.5939	131.187	30.0782	18.369	60.7029	39.0382	41.8789	31.7885	29.9963	11.2928	30.5877	8.6971	35.7394	18.2319	132.493	28.1655	25.1512	12.1628	8.9743	19.2544	21.0243	21.8306	7.44554	15.3531	12.0232	21.7932	36.7613	25.808	27.1816	37.7249	12.2817	9.5647	14.1102	20.8044	8.38352	18.878	9.64213	23.5469	18.5177	13.8824	115.367	22.85	22.0643
MKLN1-AS	1.52733	2.07548	1.78119	1.85575	0.910493	1.95963	1.94704	2.85529	0.729831	1.37069	0.83065	1.20061	2.415	2.817	1.96824	3.15311	1.47756	2.09333	3.35603	1.57791	2.3812	1.32404	0.466636	1.73711	1.69746	1.18058	1.54478	2.34063	1.65147	2.56943	2.27346	1.3021	1.92715	1.4438	1.1785	0.872903	1.74678	0.720604	1.20249	1.23065	1.88944	2.74258	1.05602	2.27127	1.39429	2.3853	1.05317	1.5986	2.2863
SH3BP5-AS1	0.805281	1.37981	1.3306	1.11826	0.807673	0.896503	0.946348	1.88983	1.31656	1.15913	1.9312	1.66938	0.621295	1.05681	1.56019	0.562456	0.662737	1.00267	1.23545	0.470257	0.568185	0.643284	2.82706	2.32439	1.64845	0.948561	0.869416	1.12922	0.587163	0.66174	0.575638	4.48698	1.55463	0.908535	0.787616	2.56943	3.9	1.19421	0.964552	2.35811	1.06978	0.835886	0.531029	0.752524	1.87111	1.91665	1.27257	2.36444	1.26683
LINC01150	0.678215	1.02782	0.478857	1.08607	1.2154	1.29457	0.0804219	0	2.00849	0.891058	0.0757657	0.233995	1.18241	1.95167	0.806268	1.13114	2.13351	1.97891	0.633226	0.204288	1.28844	0.15337	0.558313	1.98717	0.734468	1.76973	0.346469	1.0714	1.02806	0.274636	0.593082	1.07299	0	0.735994	1.39299	0.447254	1.03136	0	1.70271	0.0461526	0.892529	0.457471	1.08755	1.12585	2.32439	0.95743	0.107528	0.0687884	0
AC145207.5	2.01159	1.41264	2.75189	1.34848	1.12953	1.10352	2.78652	3.82221	0.697091	1.15609	1.84159	2.11553	1.234	0.769477	0.846932	2.06159	1.17538	1.77435	2.12151	1.26801	0.939844	2.21542	1.2497	1.40672	2.93531	1.92753	2.32662	2.3834	2.1752	2.38899	1.4378	2.20738	2.90533	1.17761	1.63395	2.55429	1.37756	2.20611	1.68021	2.35001	2.67585	1.75495	1.34123	2.19518	1.64264	0.67772	1.07548	2.17563	1.53778
LINC00997	1.63652	1.48511	2.27871	3.08873	3.27117	3.65443	1.41752	1.48174	3.77256	1.64159	3.28338	1.43409	2.28852	1.7329	1.81653	2.49779	3.29223	1.81263	3.01558	1.9727	1.95129	2.84462	0.922887	2.27087	3.86643	3.72257	1.40508	2.30902	1.15999	3.68498	3.06023	4.6578	4.05936	2.68459	2.65407	2.30452	3.66986	5.08944	1.90658	1.93323	2.82906	2.78753	1.28317	2.3536	1.39825	0.864566	2.28145	3.24751	1.83116
AC009120.2	1.73515	1.16587	0.728817	0.13924	1.34975	0.55283	0.436094	1.60506	1.09071	0.860199	3.62589	1.31719	0.463396	1.07076	1.09266	0.440933	1.10125	2.07939	0.958869	0.842254	0.431551	0.527888	1.88317	1.111	0.836326	1.39729	1.03627	0.74938	0.344355	1.34666	0.743274	1.09041	0.969916	0.839179	0.877983	1.62086	2.13351	0.756327	1.37981	0.960269	0.37949	0.322816	0.408115	0.294649	1.13058	1.39884	1.23732	1.52009	0.732284
AP001542.3	1.13915	0.783971	2.05408	1.43548	1.45667	1.1105	0.161598	2.01614	0.834432	0.888138	0.721988	1.18096	0.933623	1.37233	1.10471	2.2413	0.55795	0.976322	0.647348	0.945056	2.06496	2.13184	0.368621	0.69129	2.54721	1.20834	0.621295	1.29045	0.389312	1.05882	0.662516	1.11126	1.35823	0.670314	1.00244	3.26456	0.916948	4.48026	2.10912	1.86476	1.52613	1.43442	0.577821	2.42912	0.373977	0.0398772	0.638427	1.56242	0.408511
DICER1-AS1	1.12953	0.698482	1.18874	0.617948	0.98735	0.618366	0.746608	1.11021	2.03199	0.902681	1.52632	0.731056	0.659735	0.9459	0.970157	1.05363	0.495308	0.820467	0.946611	0.889029	1.05859	1.19887	1.02671	0.777333	1.57089	0.768618	0.955506	0.94492	0.0846878	1.26408	0.668643	0.855887	2.04901	0.893425	1.8435	1.12242	2.22464	1.81415	0.593962	1.54692	1.96654	1.96613	0.559041	0.908535	0.735394	2.20964	0.504854	1.60931	1.32521
MIR4435-2HG	1.53295	3.91653	3.87213	4.50048	3.02137	4.72578	2.95264	4.10944	1.94416	2.25015	3.12474	2.6128	3.13917	2.99423	2.4435	4.9347	2.31261	2.16356	3.29617	1.88944	1.97972	2.36715	1.72829	2.5288	2.81652	3.90646	3.54472	2.91244	4.36138	3.50682	2.66372	1.14293	4.34461	1.93282	2.39211	1.26108	5.09308	1.15114	3.30174	3.58776	5.50436	3.43449	3.32778	3.5115	2.88193	4.2588	1.62518	3.38776	3.33972
AC024075.3	1.69899	0.997471	1.22694	1.82744	1.49537	0.658685	0.782809	0.991442	0.824365	1.68632	1.27645	0.77623	1.56804	0.650748	0.760523	1.52668	1.29929	2.05745	2.28452	1.15358	0.829227	1.21555	1.38877	2.07548	1.52522	0.944145	1.40379	2.08482	1.05241	0.569696	1.51257	1.56242	0.86674	1.57826	0.892175	1.30018	1.17655	2.95312	0.23634	1.05859	1.03269	0.74721	0.663298	0.87097	1.82036	0.561098	1.74009	0.986846	0.402151
AC098484.1	2.03772	1.25827	1.66823	2.11082	1.94095	1.09281	1.10018	2.55479	1.84822	1.47824	1.12783	2.14587	1.17628	1.35791	1.53658	1.72418	2.10103	3.07922	1.48068	1.39595	1.714	1.24289	1.55616	1.54373	1.83213	0.950292	2.12793	2.21759	1.65802	1.96004	1.29682	2.36225	1.27343	2.22813	1.6034	1.41148	2.19518	1.89774	1.8632	1.55388	1.30051	1.98306	2.11724	2.60376	1.89025	1.40508	2.52836	2.02942	1.31525
RNF144A-AS1	0.888362	0.899914	3.35379	2.26999	0.808718	1.08233	1.23573	1.78543	0.778677	0.220797	0.182065	1.50243	0.647443	1.03434	1.66938	2.72152	0.812047	0.94055	0.73328	0.935347	0.410253	1.60358	0.220506	1.52248	1.37008	2.95996	3.64531	3.92012	2.58043	1.70909	0.764913	1.00779	1.10689	1.69711	0.495997	0.335477	2.1717	0.590454	0.558429	2.10609	3.64833	1.91546	1.60716	0.96216	0.987104	2.47592	0.442312	1.43516	0.787265
AL391069.3	2.29293	2.00849	3.00937	2.54721	1.49001	2.55245	0.935159	1.83451	6.03466	1.59554	3.60728	0.715138	0.826438	2.31738	2.45455	1.17307	4.3549	1.67117	2.21011	2.67441	5.4395	3.04604	2.6176	1.32374	2.00478	6.49054	1.78271	3.17579	1.25094	1.42482	1.71154	0.846529	2.29733	3.50505	1.59664	0.837186	2.36583	2.74451	1.72829	1.788	5.26503	2.64351	3.15421	3.47404	3.32131	4.29998	1.15638	1.50597	2.20874
AC009171.2	0.905998	0.698801	1.23339	1.66459	0.497673	0.980732	0.49339	0.469384	0.336518	0.172744	2.68264	0.734002	0.694053	0.862003	0.598037	3.18941	0.506625	0.300774	0.998399	1.57624	0	1.08113	0.171467	0.867479	2.68841	1.5691	1.43318	1.56071	0.840489	1.96046	2.09168	1.28317	2.89257	1.84784	0.51596	1.26516	1.16753	1.87454	0.403643	0.628114	4.22446	1.62086	0.9459	1.46794	0.463512	1.09109	0.492469	0.856917	2.44486
AC080013.4	1.5588	1.17098	0.739953	1.13382	1.89692	1.58045	1.35369	1.95354	0	1.2895	0.401994	1.36402	1.32586	1.59105	1.34785	0.851427	0.528673	2.09553	1.21885	2.12512	0.894728	1.7905	0.719395	1.51713	0.857478	1.27464	0.756143	2.13522	1.41551	1.07892	1.48511	1.14878	1.10516	1.12373	2.08395	1.16324	2.1138	0.27317	1.20719	1.35518	0.221198	1.87397	1.58754	1.62918	1.79521	1.20547	1.42253	1.00807	1.20281
AF131215.6	0.76122	1.31925	0.332688	1.23701	1.86794	1.47859	0.186576	0.788308	0.900782	0.292112	2.65094	1.34639	1.41432	0.648234	1.96572	0.0498591	0.650281	2.04273	0.759994	1.23954	0.77623	0.908752	3.17746	1.0414	0.0779446	1.46561	1.02945	1.50802	0.772949	0.0717157	1.90602	2.6416	0.0556936	1.75437	1.86991	1.27523	1.79989	0.168945	1.44828	1.4199	0.596686	1.01476	0.588007	1.45438	1.85421	1.06528	0.00730348	0.684538	0.474268
SNHG8	23.2546	13.2529	14.0181	15.083	13.8955	14.2927	28.7064	32.1682	14.1711	10.499	29.5952	11.2771	21.7396	14.3546	17.7115	18.8121	21.5008	9.92261	11.1402	22.9708	15.1943	40.2342	23.4991	7.30921	17.1871	11.5402	18.1205	14.7658	6.32632	8.82944	16.0886	12.7757	19.0902	13.4679	39.6679	26.9955	11.9418	9.26783	12.2298	15.075	19.1035	12.3648	10.022	8.27775	10.5293	15.2024	23.5469	14.3335	14.4508
THAP9-AS1	4.18233	4.87028	2.85825	3.20943	3.44657	4.64981	4.657	4.31089	3.5103	2.55005	6.77681	4.79895	3.45425	5.17084	6.64868	2.94799	2.89357	4.4525	4.41815	3.92269	1.25362	4.67512	4.06484	3.37745	4.54427	1.81374	4.35043	4.27347	3.99525	3.90966	5.20734	5.86037	3.67172	4.71278	4.21115	4.54504	5.20924	4.02588	4.40536	5.65512	3.92788	3.20459	2.06749	2.61663	6.80631	3.23778	5.40449	4.85094	4.80219
IDH1-AS1	0.591694	1.47142	2.84861	2.13564	0.810625	1.68926	0.774018	2.00371	0.755926	1.17507	0.212137	1.11157	0.426423	1.56661	0.83047	1.97067	0.881864	0.542945	0.805855	0.778109	0.590209	1.01909	0.291676	1.10713	0.852369	1.26283	1.13525	1.04301	0.769324	1.47142	0.828795	0.372843	1.53989	1.09864	0.760177	0.191076	0.922336	2.1331	0.693883	1.00093	2.68747	2.3834	1.20666	0.74642	0.141772	1.86555	0.975318	2.51984	2.005
AP001029.1	0.440559	0.283327	0.305382	0	0.768158	0	0.370533	1.94626	0	0	2.43373	0.8902	0.53858	0.244229	0.669885	0.217409	0.120538	0	0	0.388981	0	1.79949	0.694259	1.111	1.21986	0.259394	0.39274	0.558357	0.309166	0.930856	0.415631	1.50717	0.470257	0.971026	0.247654	1.46543	1.31133	0	0.717613	1.59664	0.989848	1.6086	0.545425	0.534781	0.288734	0.5362	0.91061	1.60698	0.20704
MSC-AS1	3.83369	0.91973	0.760523	2.2242	2.42456	1.16145	1.30079	0.91811	2.54721	2.64732	0.739742	0.203346	2.78057	0.815204	1.31133	0.946842	4.93935	0.969916	0.704292	3.31245	8.12038	2.06496	1.37654	2.77412	3.43972	2.22155	3.77882	3.55487	1.69673	2.824	5.59063	4.99601	1.20694	4.09512	1.67418	2.34111	1.20146	0.700108	0.763764	0.463629	0.576561	1.0855	1.24668	4.18369	1.5132	0.98735	4.27277	1.43879	0.247381
AC005520.2	1.18564	1.59914	4.62134	0.934925	1.82208	2.28452	1.69936	1.6882	0.233617	5.33557	1.78351	1.32843	1.88113	2.3523	2.24579	6.09192	0.874354	2.89609	1.27523	3.25355	2.41455	0.543868	1.50351	0.781499	2.40355	1.73309	3.8509	1.78119	2.45527	1.11482	1.20917	1.68078	4.24542	1.26108	4.40756	1.68334	0.845994	5.27911	4.41058	0.732858	7.35572	3.33468	3.34759	5.37639	1.23999	2.58186	3.06023	1.85575	1.03384
AC020558.2	0.983912	0.556696	0.204212	0.129032	1.07466	0.0363536	0.943109	1.38684	1.02302	0.313874	3.58114	0.986395	0.64261	0.923835	0.137938	0.0933125	0.849111	0.280677	0.916408	1.22236	0.490044	0.633861	0.929895	0.567303	0.969022	0.487532	0.632965	0.795057	0.326857	0.440823	0.378323	1.63076	0.624987	1.19335	1.05066	1.01886	1.21039	0	0.322598	1.01012	1.10044	0.537422	0.326857	0.249883	0.242711	0.759807	0.388785	2.05196	0.173007
AC005034.5	1.60785	1.34639	0.622633	1.24556	1.42747	1.36738	1.28224	2.22464	0.469955	2.42592	0.752284	1.72978	1.58754	0.843969	1.58222	1.12534	1.21009	2.56472	2.28101	0.993335	0	1.8826	0.711878	2.41181	0.843521	0.648234	1.61466	1.43813	1.69336	1.15815	0.9016	1.41036	1.392	1.47791	1.9146	1.38359	1.43548	0.61548	0.534457	1.18108	0.418348	1.48718	1.39165	0.96039	1.55703	1.31199	2.11937	1.27257	0.860394
SPINT1-AS1	0.255692	1.93402	1.40966	1.63216	1.643	0.223041	1.10969	0.954581	0.667241	1.57408	1.24315	0	0.13249	0.0593448	0.0410696	0.833042	2.93729	0.125152	0.294423	0.00684002	0.563037	1.2343	1.27316	0.0100423	0.242981	1.24638	2.03118	0.239699	0.06748	0.822134	0.246723	1.37756	2.42501	0.0185536	2.09168	1.60398	0.493593	2.10143	1.26801	1.30908	1.82656	2.05322	1.74558	0.0425385	0.931762	0.266895	0	0.00431288	0.815531
AC090772.3	1.19018	0.570108	0.282424	0.138697	0.140073	0.859949	0.380883	1.83569	1.2361	0.708122	0.67602	0.577416	0.409815	1.25686	0.619654	0.717773	0.661547	0.81788	0.827106	0.526435	0.967859	1.8118	0.14086	0.705899	1.72567	0.917526	0.679859	1.73251	0.215267	0.779832	1.27857	1.91138	1.65364	0.691073	0.694419	0.410036	1.7917	0.509484	0.303797	0.717436	1.8037	1.08801	0.505759	0.595013	0.333251	0.370859	0.960038	1.51728	1.41653
AL117332.1	1.51943	1.00428	2.3967	1.68152	1.03481	1.5797	2.21447	0.735575	4.64671	1.59325	1.02945	1.4738	1.04033	1.60358	0.516935	2.15143	1.68784	1.47142	0.939583	2.31896	1.20007	2.23152	0.880688	1.52487	2.79498	1.47347	0.628113	1.18564	1.38905	3.44893	1.65436	1.24438	1.03256	1.43381	1.6394	1.26138	0.955505	3.06868	1.6671	1.53361	3.92012	2.69469	1.43879	2.30317	0.353194	1.30942	0.57414	1.17307	2.69521
AP006284.1	0.610114	0.548465	0.378253	0.289742	0.272832	0.0528677	3.01933	1.11099	0.173563	0.288926	2.14927	0.294308	0.282465	0.4641	0.152438	0.141785	0.148425	0.157078	0.162461	0.199387	0	0.340906	1.12189	0.332388	0.487326	0.709089	0.263161	0.297408	0.0260753	0.45178	0.274739	1.17835	1.30908	0.189225	0.552285	0.573042	0.492586	0.931762	0.50764	0.59028	0.236195	0.581041	0.147992	0.609969	0.4471	0.993108	0.155166	1.17478	0.595095
PCED1B-AS1	0.827519	4.3482	2.42277	2.4127	2.03608	2.7578	1.21525	0.746843	3.60944	1.94416	2.95625	1.20917	1.38526	3.6313	4.34094	1.03654	0.851427	2.8005	1.18874	0.55891	1.82148	1.01626	13.8078	1.88296	2.33794	3.4793	1.04521	1.11743	1.84743	0.80745	3.56912	0.466168	0.297032	1.37233	1.19046	1.17014	1.52632	3.93309	5.61089	2.72691	0.658028	0.992914	3.73009	2.33072	7.86204	3.20131	0.476825	0.363376	4.32373
AC093726.1	2.34957	1.97774	0.99681	0.788442	1.56843	3.90705	1.05591	3.09728	1.98227	1.81415	0.728999	1.6584	2.20786	2.55576	3.03094	1.67568	1.76237	3.22249	2.11553	2.06328	1.21179	0.581596	3.57753	1.82208	1.83999	1.85809	1.48479	0.70355	1.55742	3.15715	4.2588	2.292	1.48611	1.40352	3.50449	3.5115	2.87052	2.53354	1.88785	1.64051	0.223268	1.299	1.07404	0.788642	4.85267	3.24804	1.61003	1.90035	3.01195
AL162457.2	0.506625	2.7059	38.0788	4.94105	0.190047	2.45831	0.0190612	6.31865	0.0709974	6.2345	17.8829	0.0060737	0.156082	1.64122	0	11.1898	0.00227738	0	0.109884	0.0822749	2.91091	0.179981	0	0.00817014	0.174692	0.156523	30.7578	3.24751	0.0222414	2.08439	1.41752	0	6.61882	0.00141012	4.49525	3.99992	1.6882	35.4441	0.816079	13.4442	22.8066	15.9804	5.41995	1.71026	0	17.6552	0.0106761	0.239209	0.0297956
AC005288.1	9.57563	6.91615	5.39866	6.27081	10.8434	7.15346	7.60367	9.95267	3.85606	7.72817	5.93837	9.8902	9.34529	9.32683	10.8395	6.43673	8.71956	12.4777	7.83104	10.3152	8.73332	9.33713	9.29596	9.91662	7.49999	6.01981	6.46474	8.35259	7.60718	6.44315	7.37679	7.84029	8.2817	9.48772	9.74093	8.25749	8.29398	5.40647	6.1296	7.25181	5.15996	8.64656	7.39281	6.68622	10.1906	7.50503	7.79284	10.2291	7.62806
AC027097.1	1.79913	1.29655	0.901288	0.974854	1.19046	2.52599	1.7659	0.818582	1.11801	0.896079	1.67157	1.32186	1.48174	2.11809	2.18554	2.71908	0.728657	0.81174	1.41097	1.76021	2.06707	3.73139	3.18719	1.09572	1.12558	0.729998	0.887471	1.8632	1.35112	1.26468	1.71007	1.27993	1.13352	1.26533	1.81024	0.723558	1.3101	2.59615	1.41297	1.46561	0.335576	1.55118	1.24258	2.61901	2.12189	0.869891	1.90698	1.06377	1.20834
AC100810.1	4.07157	4.06546	7.10775	6.52993	4.51621	6.50103	4.02117	7.23294	6.99251	7.1643	7.96218	5.08764	7.18598	3.60882	2.57713	6.53252	4.33299	10.9866	2.53354	3.31462	6.00728	2.64732	4.85006	3.42544	11.6032	7.88464	0.544212	6.55098	5.06995	4.64907	5.8572	6.24059	10.9017	5.68567	7.34445	7.00573	4.72899	7.17046	4.48698	5.02615	16.8891	9.07961	5.94402	3.77071	3.32073	7.53557	2.47872	2.78204	6.51025
EIF3J-DT	2.83308	2.74309	1.09549	2.16185	2.20095	1.1007	3.52511	2.6128	0.792316	1.18821	2.87128	1.82976	2.34196	1.56481	2.95888	2.39399	2.03178	1.78585	0.902367	2.15406	1.48459	1.67746	2.12366	0.723742	2.51201	1.54405	3.24482	1.91505	0.990497	2.27871	1.30542	3.04398	2.74359	1.99046	3.21273	2.50075	1.60216	2.47408	2.30269	1.68078	1.3714	2.42592	1.2423	1.49927	1.85461	2.24624	3.18662	2.10654	2.04528
AC080038.1	1.08525	0.157307	0.187362	0.317371	0.357115	0.74484	0.17346	0.00421701	0.373598	0.312562	0.376267	2.36583	1.54405	0.166094	0.0142727	0.096917	0.123513	0.383553	0.234646	0.368781	0.149681	0.336518	0.111933	1.54722	0.86579	0.30343	0.131956	0.0936022	0.179923	0.186506	0.0507074	0.0910479	0.711276	0.236599	0.531659	0.290013	0.0675273	0.297117	0.389914	0.0103566	1.04733	0.287185	1.17877	0.135736	0	0.0988708	0.00117242	2.11467	0.178645
MIR600HG	2.55623	0.945192	1.16723	0.506965	0.507096	0.100966	1.45535	2.66232	0.607964	0.929985	1.03654	0.64905	0.810179	0.501828	0.666017	0.824946	0.260161	1.13299	1.8946	0.457005	1.046	1.23901	3.25408	0.200922	1.09124	0.397372	0.695153	1.89217	0.523609	1.13339	0.431551	1.06349	0.838754	1.10831	0.257944	0.236293	0.378939	0.873273	0.54579	1.22666	0.354469	0.324399	0.135436	0.398671	1.25984	0.230544	1.10352	0.922688	0.435701
RAD51-AS1	1.75179	2.45783	0.952318	1.4844	1.69746	0.820467	2.12448	2.30633	1.28097	1.63325	3.8715	1.44673	1.41823	2.24485	2.6536	0.730533	1.44038	0.683241	1.64159	0.698723	0.824761	1.19785	2.60917	1.31925	1.10291	2.131	3.15797	1.20031	0.678705	1.16587	0.911691	3.39292	2.48669	1.9422	2.23563	2.62718	1.82389	1.09431	1.83095	2.21273	1.69483	1.84704	0.59028	0.549342	1.67229	2.58043	2.14587	1.70192	2.40174
AC069281.2	1.44348	1.77582	1.67531	2.28452	1.29226	1.51874	2.81346	2.01159	4.97968	1.24556	2.53637	1.62918	0.615325	1.57447	0.231013	1.92032	1.18108	0.855046	1.234	1.37723	0.0795169	1.61901	2.9419	2.1331	1.63865	3.13593	1.86794	1.24258	1.24348	2.29733	4.00128	1.95187	2.36583	1.84389	1.63975	2.62527	1.99749	3.08977	2.33562	2.67148	4.32301	1.63254	1.18848	2.62092	1.24136	1.75698	0.733078	1.26163	1.7385
AC245041.1	0	0	0	0	0	0	0	0	0	0	0.0125201	0	0	0	0	1.25474	0	0	0.00858203	0	0	0	0	0	0	0.209344	0	0	0.045884	0	0	0	0.207194	0	0	1.94137	0.0167987	0	0	0	0	0.132075	0	0	0	0	0	0	0
GABPB1-AS1	3.13593	2.22203	0.422053	0.652122	1.79833	0.491801	2.23474	1.11157	0.391997	0.999246	1.79558	2.27393	0.667241	1.23051	1.62409	0.759591	1.41036	0.422657	1.61644	1.5868	0.265749	1.2874	2.44022	1.80912	1.59968	0.777333	1.93603	1.25506	0.485282	0.95388	1.05265	2.27301	0.860606	2.22985	2.19742	1.62854	2.4764	0.419136	1.21885	1.61003	0.668487	1.26533	0.671872	3.68989	1.81614	1.11966	1.71249	1.13799	1.56163
LINC01023	2.97921	1.29599	5.40349	2.17993	1.83608	2.52316	1.34502	3.23116	7.2455	2.12366	3.31853	1.37008	2.14674	2.31353	0.261245	2.99783	3.84574	1.8353	2.38851	2.99476	1.11586	3.54775	2.79573	2.131	7.12302	5.45119	4.01048	2.53733	2.27168	4.56685	5.13629	1.71695	4.16249	3.27565	2.98851	2.73576	2.65842	6.1248	2.52926	2.81548	8.68594	3.48914	4.10612	5.50239	0.559617	8.05626	3.64096	2.54163	7.30106
AC005899.6	1.12459	0.912045	0.346346	0.169495	0.665449	0.387904	0.419711	2.66931	0	0.187128	1.50464	1.05089	0.669218	0.911935	1.14152	0.436332	1.16145	0.98793	0.57633	0.933183	0.27353	0.481073	1.21973	1.15986	0.199512	1.10182	0.785692	1.17098	0.511211	0.442991	0.837489	1.63039	2.54393	0.878335	0.13686	2.32055	2.05151	0	1.3615	1.05463	0.432194	3.03879	0.105666	0	0.32924	0.408115	1.40211	2.03772	1.75604
LINC00973	0.0525137	0.0548311	0.559172	3.2083	0.101231	0.469625	0.722161	1.98672	0	0.316512	0.23134	2.92873	0.00393697	0	0.521748	0.258307	0.0183325	2.54962	2.07637	0.129756	0	1.0471	0.144063	1.73816	0.251062	0.224813	1.05602	0.335178	8.51106	1.07338	0.862563	0.298862	0.563178	0.0116481	0.300587	0.224173	0.125133	0.275475	1.3645	2.00786	0.0908487	0.807971	0.335535	0.516935	4.64751	0.965249	0.0298794	0.191827	0.0542692
AC005005.3	2.18554	1.83095	4.69669	4.45626	1.31347	1.39808	1.31783	1.75797	3.51091	1.903	3.91686	1.82744	1.71549	2.29156	2.4511	4.52984	2.9104	1.51151	1.67984	1.99911	6.08853	3.8496	0.470257	2.00871	1.31199	3.61195	3.31245	2.08588	1.5135	2.9901	4.148	2.41773	3.31965	2.57092	3.16345	3.50147	1.86082	5.46196	1.09388	3.02677	4.63487	3.02936	1.08367	2.00294	2.74845	3.6662	2.26999	1.903	3.19806
ADNP-AS1	1.54722	3.8133	1.18357	1.59613	1.47555	0.911156	1.12015	0.723742	2.2132	1.22206	3.74751	2.52599	1.09841	1.41362	1.96945	0.805855	1.87826	0.879547	1.73327	1.21332	0.863768	1.17924	1.26091	1.48244	1.5425	1.72978	1.71249	1.0705	2.3821	0.832497	1.7031	3.2416	1.87826	1.58433	1.51077	2.2487	2.04692	1.25181	3.42881	1.84898	0.646699	1.65984	0.850957	1.28546	1.28317	1.51523	1.71969	1.33467	1.55668
AC108449.2	4.34242	2.05451	0.369143	4.08436	2.30405	10.6673	2.05451	0.813316	0.08963	2.28146	2.75432	3.3302	2.41864	2.22813	3.83942	2.12966	1.83249	2.39852	2.84861	1.7936	1.44279	1.26959	2.49469	1.46411	1.95548	2.47686	2.5196	3.63012	1.60767	1.74428	1.3394	1.69634	1.65802	5.40449	2.20395	1.42267	2.52217	1.31942	0.883303	1.89344	1.46895	1.60439	2.46015	0.897029	2.45854	8.07564	2.48008	1.93603	1.92715
AC093673.1	3.05447	3.89029	4.50953	6.00055	3.19262	5.67197	23.7528	3.57329	4.96417	3.88376	5.00492	8.36698	3.98025	4.74761	6.2152	7.27217	3.22084	4.87283	4.43386	3.46765	6.01981	3.42424	4.73555	9.32683	4.55753	5.41995	3.00674	3.36443	8.93136	7.39604	7.30758	2.1386	2.31397	3.29449	5.78879	1.83884	3.77666	4.10549	6.59607	4.36355	4.87789	4.76786	5.38219	3.16821	5.15809	3.3695	1.29655	5.05403	4.69875
AL136295.7	1.50904	1.79813	2.098	0.946153	1.66672	0.838511	1.74913	1.78585	2.95782	1.33719	3.65132	1.65436	0.680209	1.32521	2.12571	1.55351	1.38877	1.2343	1.2935	2.02701	0.579903	1.03863	3.1048	1.3101	1.10869	2.1327	1.56694	1.30241	1.21441	1.73251	1.61936	1.29776	2.53971	1.34848	1.80756	2.45265	1.7219	3.25303	1.95312	1.31525	2.64183	1.48155	0.827106	1.95187	1.90941	2.08781	1.09281	1.72531	2.17126
AC084824.4	1.64264	1.08677	0.598126	0.369823	0.788308	0.83065	1.96654	2.2691	1.94985	1.2009	4.12445	1.46842	1.00215	0.857478	1.64845	0.441673	1.13382	1.09238	1.67012	1.50316	0.332388	1.4805	1.153	0.859259	1.30177	0.58935	0.62752	2.76031	0.805478	0.834432	1.54461	1.83687	1.53502	0.948667	1.3435	2.30139	1.04492	2.35496	0.702046	1.82504	0.362154	1.12319	0.224541	0.547429	1.41791	0.784251	1.19169	0.917908	0.82616
AC105020.1	0.29828	0.93129	0.721491	0.36841	0.27926	0.285833	0.564396	1.0894	0.141785	0.689588	1.16866	0.531434	0.821697	0.504503	0.904783	0.392167	0.465492	0.526669	0.376084	0.357815	0.429837	0.246572	0.182762	0.376421	0.325835	0.831631	0.601962	0.160098	0.0298435	0.394587	0.196979	2.09593	0.928464	0.674562	0.828688	1.11939	2.00786	0.278929	0.5362	0.522083	0.435263	0.575092	0.0143973	0.228715	0.575016	0.356714	1.20803	1.92516	0.45275
NORAD	46.2729	27.8133	7.93606	18.096	33.3949	19.741	42.1459	17.1871	11.9019	51.9386	26.1832	39.9881	35.8015	46.8687	36.8986	16.6348	33.342	36.3675	32.8164	22.5381	24.9172	39.2717	18.9179	35.5033	13.5153	13.462	42.6837	31.7414	14.7088	15.9896	24.3165	38.8066	23.2546	43.6931	56.2754	31.4694	40.2342	9.96436	16.8381	22.4378	6.56562	30.1616	14.5002	28.8586	27.2831	33.0746	46.5099	33.1284	29.1254
AC138696.2	2.17867	1.21332	3.89548	0.952543	0.849111	1.94176	2.61856	1.64051	11.076	1.5691	4.38733	1.90339	2.76961	2.55054	1.4255	4.2342	4.15421	0.986395	2.42821	4.93766	0	2.67148	1.2853	1.57659	8.50878	3.67109	2.28317	3.33298	1.69973	4.02389	5.19281	1.30959	4.71682	2.76573	1.79913	1.31347	1.15652	3.40135	1.27077	2.15058	5.92147	3.90195	2.29599	1.59683	0	3.13325	1.94416	2.07376	4.36642
AL450326.1	1.93323	1.44705	4.77768	2.93376	2.86324	1.72341	1.92475	1.63216	0.797091	2.1657	2.18339	2.72254	3.2181	3.13758	1.8173	3.09618	1.55504	4.58477	1.98595	1.62888	2.2391	1.80222	1.41036	1.39561	2.93175	1.52314	1.15883	1.90862	1.66823	2.41681	1.81515	1.01042	1.78157	3.50449	1.4888	1.41478	0.981793	1.21468	1.40875	1.87954	2.3785	2.5477	1.83014	1.77127	2.05613	1.96451	1.43214	4.82271	1.41066
AC073896.2	1.29073	1.36817	3.62217	1.02895	1.36178	2.07084	0.952087	1.37335	1.95548	1.54405	2.79999	1.04201	1.21346	1.37497	1.21795	1.02585	1.08367	1.09841	1.30111	1.43848	1.0869	1.2737	1.30126	1.24423	2.25593	1.74519	1.05822	0.989983	2.4127	2.96311	1.22438	1.60473	1.85461	1.29257	1.07933	1.76854	1.96246	2.14775	0.930856	3.2591	1.75831	1.23135	1.32404	2.68508	0.889499	2.37342	1.22206	1.60378	1.89733
ARRDC1-AS1	3.15146	3.09451	5.41602	3.41221	3.12798	3.00364	5.74353	7.84938	6.1663	2.25366	5.00844	2.85372	2.11765	3.29617	2.32258	5.47561	2.6686	2.32169	3.75942	3.42364	2.78804	2.62956	4.02051	2.28274	4.3804	2.89767	3.26518	2.93729	3.22276	4.01588	3.03772	2.68068	4.61502	2.59757	2.43794	1.97855	2.90989	5.81909	4.10878	3.62951	7.62084	3.06817	3.48741	3.76376	2.91578	3.61618	2.19867	2.79648	5.60893
LINC00649	0.0625094	0.714476	0.0631618	0.466168	0.342134	0.0817263	0.108547	0.0181672	0.180377	0.302222	0.362651	0.0866598	0.134744	0.804547	0.303959	0.203043	1.11775	0.337675	0.0169882	0.135919	0.641221	0.0163394	1.59449	0.0898434	0.112982	0.320217	0.0916067	0.024693	0.193139	0.0369165	0.361747	0.146965	0.450516	0.243822	0.272265	0.222835	0.181102	1.97212	0.368347	0.243177	0.391537	0.0184601	0.291347	0.160256	1.01099	0.567168	0.0782237	0.0234216	0.327251
AL133415.1	1.0826	0.719821	1.74577	0.84311	0.812047	0.564235	1.04464	0.626303	2.19122	0.79469	1.46951	2.35092	1.4305	1.03384	1.91399	0.735901	0.223968	1.70947	0.787421	1.68784	0.922574	1.45634	0.866268	2.23736	2.33246	1.38169	5.17453	0.867574	2.86324	2.63872	1.45907	0.748418	1.59355	1.02137	0.802125	1.66897	0.753429	3.36499	1.83014	0.90984	1.08586	1.79989	0.564235	1.36977	0.803377	1.33157	2.02658	3.96284	2.71518
AC011477.2	2.43102	1.48683	1.06872	1.05352	2.31804	0.586215	1.77964	1.53036	1.05294	2.54016	2.824	1.45007	2.05322	1.67343	2.1331	1.03604	0.978875	1.86513	2.93431	1.21946	0.999246	0.603836	3.42021	2.04567	0.325167	1.20947	2.19122	2.78903	1.24381	1.19948	1.03147	2.19122	1.38073	1.36241	2.61037	1.16952	1.54589	0.684642	1.15358	1.72079	0.86468	0.946153	1.10712	1.70834	3.10098	1.6086	2.03982	2.07124	1.01803
U62317.1	0.105248	1.03982	0	1.23573	0.899384	0.320904	0.789473	0.248124	1.68482	0.738803	0.953589	0.572896	0.42488	1.12585	1.61466	1.11248	0.181117	0.416653	0.475629	0.158513	0.398201	0.24634	1.25593	1.09319	0.488898	1.62704	0.284985	0.155742	1.2737	0.0552163	0.470928	0.154195	0.57769	0.113307	0.3423	2.11892	0.864207	0.179661	1.92431	1.48542	0.931064	0.244934	1.19139	0.523609	1.84667	0.593815	0.199894	0.277808	2.51081
AC104667.2	0.758555	1.09852	1.93559	2.47918	0.766014	1.83687	0.0303643	1.96085	0.158015	1.4438	2.15189	0.676406	0.667566	1.09985	1.54692	2.06832	1.16641	1.26818	0.665267	1.11826	1.30728	0.720142	0.0545054	0.544212	1.25362	1.43813	1.16087	1.42678	0.154229	1.84426	1.55631	1.19018	1.87552	1.4295	0.935159	1.15852	2.21141	0.270205	0.265613	1.44507	2.93328	2.04068	0.822578	0.157566	0.292846	1.32132	3.04345	2.08737	0.798857
AC020910.4	2.05235	1.54589	4.75323	1.65397	1.63615	2.02942	1.73932	2.68508	5.27055	1.49397	2.41864	1.38377	1.07867	1.88072	1.32783	1.48542	4.01854	1.39299	1.46543	2.16652	6.37507	2.79203	2.0963	1.24423	4.69267	1.8355	1.38698	3.11988	1.28128	2.45088	1.46981	0.93129	1.51907	1.60398	1.34785	1.51454	2.20395	2.47038	1.90258	0.911388	4.12931	1.80647	1.75563	2.74551	1.66279	2.48293	1.05111	1.20979	2.465
AC004687.1	0.380535	1.87278	0.597718	0.707344	1.81064	0.667908	0.72493	0.799143	1.55009	1.11234	4.48252	0.451471	0.156022	0.562121	1.09777	0.667566	0.677357	0.370002	0.198696	0.112175	0	0.466892	12.5175	0.467591	2.05322	4.92249	0.644941	0.364243	0.723023	0.402709	2.8814	0.247669	0.306977	0.915196	0.304173	1.23984	1.25984	3.36781	2.35274	1.61249	0.529653	0.427028	0.301225	0.0932464	2.80599	4.48403	0.0740932	0.346549	2.87528
AC004076.2	1.19887	0.119062	0.653067	0.0734391	0.405486	0.484492	0.394214	0.55891	0.582963	0.362426	0.529358	0.0900941	0.0995474	1.03481	0.531434	0.321773	0.993335	0.191106	0.565916	0.275235	0.602941	1.26598	0.189548	0.560188	0.550792	0.403888	0.82616	0.146927	0.488029	0.54694	0.43101	0.290089	0.321947	0.367772	0.372059	0.172254	0.824365	0.62212	0.169689	0.440933	0.474268	0.892749	0.62212	0.21395	0.262564	0.451977	0.729376	0.0535795	0.154229
TRBV11-2	0.170925	3.75253	1.45567	0.895201	1.34771	0.0911563	0.138291	0.306652	0.262534	0.675859	0.504503	0.169	0.219003	0.901813	1.22925	0.0903178	0.458058	0.922043	0.123746	0.0626188	0.732024	0	5.37445	0.247159	1.15327	6.19849	0.141785	0.175089	0.865516	0.429756	1.65287	0.100187	0	0.396558	1.03112	0.395827	0.956432	1.66223	1.01909	1.28191	0	0.080594	1.32604	1.18714	5.08764	0.711626	0.317758	0	1.60716
AC099811.3	0.623432	0.771361	0.574901	1.22175	1.0397	1.87669	0.132307	0.782809	1.67418	0.382331	1.07837	0.365956	0.266099	1.04907	0	0.906475	1.13382	0.149323	0.333038	1.06241	2.21542	1.5776	0.315628	0.165745	0.559041	0.978397	1.25005	1.72457	0.363452	0.68946	0.60691	0.784251	2.21759	0.689229	1.56278	0.0780211	0.605206	2.91858	0.645932	1.23518	2.67656	1.30465	0.751343	1.36661	0.682667	1.80684	0.304553	1.0464	0.86519
AC012510.1	0.930155	0.820893	2.86548	1.41432	1.44006	1.61883	1.41688	2.09469	3.39933	0.942386	2.15656	1.69899	1.01803	1.64636	1.15757	1.76058	2.37712	0.945433	1.00779	1.05166	2.9076	2.10253	1.31199	1.94176	2.05988	4.38113	0.711878	1.07208	2.03982	2.78306	1.20637	1.90862	2.0394	0.754684	1.25535	1.55249	1.41362	4.98743	1.51454	1.22801	5.46398	1.97433	1.299	2.02904	1.72457	1.39299	1.59251	1.93928	1.02086
AC022150.2	1.87826	1.67603	1.90678	0.816297	1.70158	0.516364	0.231492	1.48781	0.419662	0.905231	1.3199	2.13351	1.25346	1.28255	1.31838	0.56581	0.797726	0.786557	1.63466	1.1791	0.484927	0.14935	2.24668	1.91058	1.08219	0.728999	1.57264	1.5845	1.25715	1.0855	0.68362	0.233679	1.87911	0.408386	1.75217	0.509819	1.59355	0	2.25675	2.4287	0.222585	1.00093	0.485057	1.5132	2.15015	2.01491	1.79873	0.205199	0.65018
SNHG7	8.11087	5.9939	8.9433	3.56319	3.98592	3.07553	11.1475	46.3939	10.6014	4.46302	18.7622	4.1515	9.45038	6.50891	2.21495	7.65635	3.32806	2.67823	6.71343	3.77821	5.37157	7.13977	5.37639	1.88749	8.47634	3.22789	6.33127	4.23837	3.94758	5.42685	3.08028	3.38032	11.4202	1.86674	6.49707	5.92372	4.37009	7.1999	6.08163	9.34529	9.39795	5.06474	4.21599	12.1584	3.67044	3.49208	8.85719	5.66553	5.02251
LINC01003	1.56498	2.87377	1.70271	1.97392	2.60047	1.2086	2.78306	1.86831	1.81696	1.65324	3.47809	1.42281	1.44348	1.87231	2.09208	3.22684	2.45641	1.69973	4.48628	4.47503	3.05474	3.65198	3.24216	1.08285	3.0882	2.43054	3.83556	3.16345	0.94187	4.50122	6.01175	2.15446	4.08038	2.89257	3.74313	2.81905	2.54251	1.82616	2.99272	2.56426	2.0239	4.16927	2.21542	3.30536	1.87358	3.97267	2.07979	2.7553	3.59851
AC092747.4	3.11988	1.93162	1.77697	1.99375	1.76021	1.25843	1.09933	2.01867	2.55906	2.18038	2.85318	2.01697	1.98963	2.35954	1.52111	2.08186	1.98672	2.25593	1.73097	1.76779	0.723558	1.66823	2.76768	2.57379	2.16484	2.02452	1.31465	5.66767	2.32484	2.36487	1.94581	2.2691	2.55576	1.54722	1.88504	2.60795	2.09553	1.9563	2.27346	1.84389	2.17341	1.84936	1.42482	1.21101	2.97973	2.164	1.35356	1.99793	2.01697
AC080013.6	1.34165	1.31024	1.2168	0.860074	1.65178	1.65802	0.939844	2.481	1.24274	1.29412	1.78004	0.724336	0.877422	0.824546	0.969456	1.69483	0.323754	1.2331	1.28175	1.60323	0.703122	1.84686	1.03759	1.8886	1.37723	1.13665	0.789473	1.62116	1.92313	1.48427	2.39034	1.90658	1.80026	1.12839	1.74833	1.80483	1.86851	2.15362	1.88146	1.5343	1.23051	1.44741	0.682054	1.45054	1.64452	2.12793	1.34165	0.654241	1.39104
GLIS2-AS1	1.61936	0.821807	0	1.64472	1.01209	0.44692	0.264765	4.42494	2.49187	0.245337	1.9775	0.29852	0.65066	0.606474	0.460579	3.66066	2.01783	0.187462	0.333038	1.70594	1.53743	0.423671	0.458741	0.302094	1.21054	1.57427	0.863535	0.610591	0.447161	1.43426	0.259836	1.12572	1.99455	0.785191	2.64683	0.857177	0.0799536	0	0.547926	0.770453	3.81204	1.7181	1.30392	0	1.25406	1.6804	2.5444	1.24624	1.19608
BACE1-AS	4.03454	2.38715	2.31397	3.24536	2.92416	2.17912	2.55005	3.34587	6.27672	3.11558	5.29399	3.07816	2.96465	2.974	3.08715	3.99992	2.48931	3.16659	3.64346	2.60656	1.03243	2.78057	3.36443	3.19481	2.91297	4.10943	1.95026	3.43365	3.41221	1.98142	3.07608	3.72132	4.63407	2.53637	2.87078	2.53073	2.20305	5.39774	3.09782	1.86754	1.99834	2.90486	1.94859	3.31686	3.16397	2.96931	2.04815	2.3505	2.30225
ST3GAL6-AS1	3.72132	2.91858	4.31089	5.96997	1.06528	2.38759	1.64338	2.34196	4.20333	5.82338	5.01637	1.09764	4.09648	5.01984	5.33079	3.53991	6.54575	2.20305	4.19137	3.45894	3.1285	2.54912	0.415936	2.33519	5.66029	5.64901	7.75354	4.71519	2.85529	6.61882	4.74839	5.64077	4.19696	6.24536	4.70969	5.6815	10.6843	5.24628	2.5078	6.58162	4.81041	5.53419	4.82768	5.06298	1.73216	2.03479	3.90256	5.85393	3.27062
AC015909.3	2.69373	1.83569	2.17563	0.637377	1.41463	0.840728	2.76961	5.68042	0.554322	1.5975	5.72446	0.631613	1.91749	0.888138	1.74463	1.96654	1.09442	0.320217	2.81523	1.03209	1.87231	0.735026	0.172672	0.644768	1.33122	1.01739	3.05395	1.80756	0	1.67856	1.21496	1.84861	3.49853	1.5868	2.44304	2.37989	3.14713	2.48669	1.39335	3.26571	0.544212	1.19225	0.0202863	2.07637	1.06715	1.31812	3.57812	2.88343	0.919901
NAPA-AS1	1.2581	0.692946	3.53754	2.39943	0.833642	1.00488	0.308323	0.7771	1.96331	1.58718	1.10323	0.625781	1.03199	0.832201	2.01119	2.5303	0.855473	0.994172	0.617626	1.72008	0.9165	1.03147	1.13856	0.736443	1.07629	1.61901	1.05166	0.95306	1.39074	0.60786	1.01651	0.658221	1.12726	1.3369	1.3762	1.1521	0.786866	2.51432	0.786866	0.708205	2.5166	0.831998	1.02137	0.931993	1.02441	1.64159	1.11587	1.20834	1.58615
AL118506.1	1.81263	1.99749	3.75253	3.56496	1.64087	0.993108	1.94378	1.456	1.40476	2.07939	4.01187	2.31306	1.58501	1.52969	2.48529	2.38438	2.03729	1.88623	2.20395	1.90621	4.04921	1.45176	1.24756	1.41653	1.74577	1.29226	3.36896	1.49672	2.15656	1.36339	2.49517	2.24355	2.19867	2.55576	1.80647	1.18933	0.99681	1.81696	1.5865	1.88504	4.0006	2.72052	1.34215	1.55351	1.52762	2.86273	1.45972	1.38811	1.4438
AC006333.2	2.4699	2.28714	3.73939	2.29599	2.4872	2.42186	1.89259	1.77014	2.09717	2.26159	2.38899	1.65032	1.76315	4.0587	3.02987	2.68363	2.61423	1.98672	5.17084	3.04031	2.10994	3.65015	1.20249	2.02286	1.44507	1.53989	2.94957	2.72592	1.08127	2.89156	5.43363	4.06949	2.09553	4.45099	3.47639	3.01195	3.27839	1.55568	1.96534	2.63009	2.31217	2.3487	1.54621	2.62527	1.73711	3.74628	2.14459	2.75335	3.98058
POLR2J4	0.99662	0.969022	3.48104	2.0658	0.895201	1.69406	1.37944	2.22897	2.40993	1.03863	1.81341	0.697797	2.186	1.16926	0.695749	2.30722	1.12129	0.859949	2.74309	1.7709	0.911156	2.06031	1.57264	0.912971	1.28159	2.46385	1.48032	1.0322	1.58222	2.84516	1.73968	2.70783	3.77193	1.24942	1.55842	0.861237	1.01209	4.1041	1.19018	1.21205	3.2995	1.27257	1.38938	1.92475	1.1454	1.10044	1.10431	1.27887	1.67966
AC024075.1	2.33025	1.40597	1.4057	1.94242	2.50734	0.419904	0.814386	1.88703	0	2.817	1.75354	1.45837	2.14111	1.79091	0.910308	1.38428	1.18135	3.01665	2.76475	1.48948	0.809717	1.46643	2.26732	2.36982	1.56108	1.06	1.81536	2.54184	1.08887	0.623992	1.4057	2.47132	0.503028	2.4689	1.33779	1.8118	1.78393	0.760351	0.616856	1.28985	0.555828	1.94303	0.910493	1.3615	2.51014	0.833642	2.66472	1.30111	0.856709
AL109811.3	3.34587	1.92229	1.2487	1.03789	2.04734	1.03982	1.85302	2.30183	1.92632	2.03729	3.62041	3.63372	0.809935	1.26195	1.22966	0.771024	1.95227	1.51007	2.31939	1.09124	0.538457	1.20637	3.37745	2.49707	3.03308	2.42637	2.92007	2.20439	0.573514	1.49804	2.09515	4.14032	2.73918	1.65917	2.01867	4.82523	4.21258	2.05235	3.28226	4.19554	0.960841	1.49836	1.06788	2.39759	3.3386	2.09289	2.45877	2.29642	2.26732
AC004854.2	0.235836	0.682667	0.321643	0.868457	0.486313	0.576199	0.345512	0.0033267	1.94581	0.511629	0.362773	1.88426	0.266895	0.427637	0.67602	0.68721	1.35112	1.49537	1.36371	1.03704	0.63625	1.234	0.278221	1.02993	2.05196	1.73175	0.544766	0.729998	0.456209	1.69973	0.85858	0.294423	0.803049	1.33843	0.768951	0.536747	0.95765	0.682285	1.32649	0.460258	4.55	0.915955	0.655968	1.83847	1.19686	0.497991	0.526741	0.86697	1.12637
EPB41L4A-AS1	7.76979	2.54016	7.29285	3.23721	1.16641	3.66003	5.08401	22.5183	12.1158	4.38265	8.1879	2.90022	14.1305	5.32792	3.16345	4.75323	5.46683	3.17281	4.90581	3.19969	8.00847	4.85509	5.03308	2.12571	4.91496	4.58795	4.24542	3.34816	2.10912	4.64751	3.07451	2.5842	6.67026	3.9886	4.07835	10.2163	2.96106	6.22253	3.16712	2.24709	5.65302	5.21841	2.68747	4.93935	2.49658	2.58991	15.9624	3.8007	3.60944
AL021068.1	1.88703	2.05235	0.444812	1.67677	0.21933	1.50117	1.18797	0.803208	0.480669	1.11966	0.413777	1.88113	1.4738	0.980102	3.11884	0.617626	2.25148	1.52594	1.79949	1.26498	1.73785	1.31719	0.270901	0.713466	0.809717	1.00418	2.84913	2.48196	0.231033	3.39292	3.42195	1.95227	1.61353	3.63977	0.852369	0.949923	1.95187	0.943109	0.172555	1.66168	0.594408	2.07084	1.11425	0.578645	0.637883	1.4305	3.87213	1.37431	1.70502
LINC00941	0.763941	0.430674	0	1.36918	0.266412	0.284501	0.00307875	0.246661	0.0893476	0.108656	0.0156441	3.61679	0.641661	0.588135	0.689751	0.101253	0.68362	2.22107	0.00496209	0.356002	0	0.175071	0.0131581	1.53185	0.215998	2.54819	0.693134	1.2364	6.56953	0.615811	0.303818	0.879114	0.194914	0.0958201	0.298616	0.212449	0.137735	0.336333	0.199277	0.326857	1.01859	1.71661	0.5771	0.0284104	0.969215	1.18479	0.000427669	2.05069	0.0820976
AL355488.1	1.77816	1.61466	1.39366	0.378178	2.08439	0.46309	2.06874	2.2369	1.26989	0.720413	2.01119	2.96209	0.910401	1.79011	2.77564	0.105132	1.11586	0.490893	2.84966	1.43748	0.340855	0.963056	1.51874	1.66566	0.892529	1.09419	2.69185	0.957138	0.240747	1.7913	0.979128	2.45967	6.05969	1.0384	1.299	2.44994	2.40221	0.562581	2.5345	1.46511	0.269887	0.609404	0.298315	0.321663	2.38575	1.27616	1.9563	2.64925	1.38655
AL590764.1	0.193554	1.88984	0.418941	0.824208	0.665449	1.38323	0.200539	0.198903	0.906091	0.604142	0.725041	0.472216	0.282204	1.5979	1.44262	0.290516	0.667908	1.09764	0.353293	0.0747166	0.335062	0.203574	4.03323	1.02569	0.409282	1.34942	0.363451	0.199387	0.760904	0.299211	1.36879	0.147288	0.233887	0.651545	0.702046	0.167986	0.407686	2.18467	2.52316	0.549392	0.201621	0.151447	1.14152	1.22085	2.57283	1.07029	0.192279	0.0555354	1.02242
AL604028.1	3.54593	2.37297	0.572452	2.78956	3.56142	2.31085	2.19166	3.93576	1.15803	2.65698	2.54206	4.19137	2.27609	2.19395	1.82636	2.92996	3.01983	3.15038	2.81523	1.68334	1.05932	2.01826	2.53637	3.68013	2.29687	2.6176	2.2413	3.25522	2.26641	2.92899	3.68624	4.26018	3.56082	2.57473	3.09451	4.17207	3.95826	2.92873	3.57633	3.58714	3.70581	3.38716	2.32887	2.76961	2.3716	2.64302	2.22629	2.4196	3.18498
AC007938.3	0.31394	0.348525	0.621613	1.16783	2.49096	0.674746	0.643041	1.32312	0.962044	0.651545	0.797726	0.821697	0.131547	0.80029	0.377704	0.333885	0.819023	0.447586	1.52281	0.421315	0.501637	0.312305	0.440559	1.25563	0.664279	0.417275	0.351276	0.320049	0.253549	1.2783	0.891874	1.23464	0.613454	0.894149	0.834349	0.928209	1.2235	0.954356	0.459975	0.60691	0.325167	0.461595	0.263113	0.4471	0.763405	0.142055	0.389851	0.871559	0.617948
AC008438.1	1.28358	0.943756	2.44022	0.661813	0.611364	0.642195	0.991671	1.392	2.33472	1.17419	1.78509	0.757171	0.645445	1.78393	0.682842	0.966705	0.89594	1.38028	1.31798	1.3101	2.40403	2.12748	1.35479	1.16641	0.994499	1.22966	2.05661	1.399	0.933525	2.2018	1.09442	0.545955	2.01491	0.824208	1.16939	0.782317	0.97865	1.48849	0.841943	0.683524	2.05151	1.49329	1.02601	2.87881	1.48832	1.34027	1.43462	1.77582	1.2403
AC022364.1	1.36178	1.21762	2.10232	2.28362	0.996107	1.17655	0.590812	2.02988	2.07548	0.752842	2.34331	1.06578	1.73216	0.915196	1.73932	1.44875	1.67137	2.80599	0.871804	1.76315	2.02496	1.99749	0.338941	0.722777	2.26159	1.2874	1.32298	5.90774	0.482175	1.64122	2.35092	1.63182	1.52075	1.59288	1.1156	1.827	1.2847	1.47996	1.22292	1.10637	1.29226	1.92475	0.714772	1.03293	1.16559	1.91708	1.16509	1.05905	1.36616
AC068580.3	0.740505	1.89575	3.42248	1.41506	1.29163	2.95524	0.570695	1.00065	0.790139	1.63685	1.24582	1.04907	0.511508	0.955506	0.48263	1.11586	0.453191	1.61178	1.69673	0.824005	0.677086	0.740887	0.628212	0.879753	2.16356	1.89299	1.2497	0.904092	0.756719	1.03051	0.851427	1.07416	0.957843	0.565182	1.36073	0.696104	2.01614	2.56332	1.24727	2.74699	1.54319	1.68224	1.78431	1.77659	0.992225	3.18719	0.704971	1.22236	0.846187
ZNF674-AS1	1.52938	1.76663	1.88944	2.41815	1.45405	1.29599	1.41519	2.06075	1.60607	2.59662	2.5757	2.81346	1.64813	1.84704	1.9494	1.10776	1.55668	1.59181	2.88852	1.78004	1.16485	3.23281	1.19827	2.09289	1.85383	1.26959	2.21448	1.30302	1.75217	1.98963	2.81955	2.53307	1.52212	1.35268	2.82253	1.83452	1.72676	0.816297	2.03651	3.42659	1.46609	1.97683	1.75867	3.50449	1.95392	1.53884	1.55954	1.86241	1.6263
AL844908.1	0.71735	0.601541	0.463852	0.896601	1.11857	0.558141	0.697638	0.224839	0	0.787867	0.89085	0.852788	0.918562	0.322701	1.22994	0.938915	0.164462	0.293832	0.115034	0.62918	1.4261	0.686626	2.83113	0.316847	1.13299	0.335815	0.472287	1.09071	0.242819	0.469827	0.803208	0.431067	0.828795	0.551117	0.850957	0.830078	0.593417	1.51077	1.60785	0.510998	1.47723	0.544059	0.826521	0.546239	1.66938	1.20225	0.657027	0.0646627	0.739953
AL359962.2	0.150914	0.53858	1.40597	0.666259	0.0493805	1.45176	0.411352	1.23339	2.70493	0.596129	1.22236	0.0519707	1.97312	0.199415	0.389146	0.237226	0.840867	0.646035	0.175242	0.431832	0.947058	0.320904	0.707251	0	0.392593	1.18861	0.574764	0.79178	0	1.08978	0.0217249	1.14837	2.86924	0.259494	1.50837	0.0407976	0.433323	2.19395	0.0936729	0.439215	2.78484	2.00996	1.11691	0	0.15505	0.991442	0.981926	1.10588	1.38306
PTOV1-AS2	3.02137	1.90698	1.88339	1.38589	2.37483	0.711276	1.59147	2.00702	2.26072	1.5132	4.70648	4.24468	1.17042	1.85772	1.31038	0.807971	1.70007	1.03604	2.6262	2.42456	0.165813	2.29156	4.33023	1.99834	3.00123	2.9388	3.54409	1.50081	1.5759	2.00624	1.82389	4.45626	3.27009	1.77053	1.60439	4.76383	2.30632	1.69634	2.53757	3.68924	2.82604	2.08737	1.04492	1.30908	1.89344	3.41796	1.60559	2.16611	3.79383
AL138724.1	1.29501	1.26959	2.28758	1.94859	0.973369	1.67457	2.6577	0.457062	3.90966	1.54794	4.56685	1.18389	0.822309	1.62518	1.40966	1.15152	2.45688	0.988563	1.35702	1.7971	1.51007	2.27707	2.02701	0.892285	2.53711	2.6334	2.38032	1.39531	1.9385	1.22994	1.19199	0.63625	1.54339	1.22206	1.97972	0.955056	1.48099	2.10401	3.40368	2.66762	4.23905	1.32115	1.96246	1.39916	1.96411	1.65364	1.43147	1.3063	2.00334
LNCTAM34A	2.5652	0.434955	2.4196	0.324131	0.461736	1.04033	0.708205	4.68156	2.92365	1.03075	2.06159	0.162241	1.14346	1.55776	0.149364	3.73442	1.20281	2.73873	0.0638877	1.70348	1.84117	1.38169	0.474268	0.286943	3.20617	4.34242	1.86871	4.07022	0.717117	0.310033	0.847692	1.83177	1.38141	1.98057	0.538237	1.57861	0.918867	4.54191	0.677357	0.190409	2.12322	1.67193	2.21583	2.60328	0.347797	2.15656	1.86892	1.29379	3.22303
LINC01816	0.709089	1.12459	4.01726	2.49117	1.37463	0.820009	1.20979	0.854027	3.3918	1.76433	0.531297	1.62558	0.833884	1.69654	0.950166	1.45176	1.4752	1.32219	3.71389	1.04695	2.35723	1.39165	0.531094	2.33072	1.76278	1.69634	1.41397	2.21363	2.32939	2.00952	0.930372	0.588499	0.634642	2.45688	0.311188	0.380809	0.188345	1.81899	0.831998	0.963557	3.22196	0.903379	1.54231	2.23291	0.519058	0.953696	0.328472	2.22672	1.39989
ZNF503-AS2	1.10689	0.93058	1.85176	2.07504	1.47931	1.54091	1.74275	1.68671	1.36307	1.48747	1.33408	0.253549	1.33562	1.75107	0.345203	3.06132	1.49739	1.71134	1.76315	1.5893	1.20947	1.60003	0.110463	1.1441	1.52733	2.27346	1.18389	1.43848	0.604349	1.92911	0.646134	1.40672	2.04154	1.36275	1.23969	1.29318	1.90774	2.3926	1.48982	1.18901	2.49328	1.55046	0.988274	1.41619	1.03481	1.56515	1.43352	1.50407	1.52867
AC113410.2	0.00904307	0	0	0	0	0	0	0	2.20611	0	0	0	0	0.0309433	0.0359474	0.350924	1.31167	0	0.013697	0.189105	0	0	0	0	0	0.0484244	0.0352198	0.0517191	0	0	0.52053	0.466939	0.0546348	0.06528	0	1.8026	0	0	0	0	0	0	0.0323683	0	0	0	0	0	0
AC009065.4	1.18626	0.914078	0.983263	0.807561	0.820893	0.524529	0.734846	2.42547	1.09483	0.796341	2.40674	0.619335	0.22859	0.683241	0.545873	0.958869	0.883303	0.495234	0.90984	0.769692	0.172948	0.951528	0.874101	0.668002	1.36026	0.701658	1.65216	0.611364	0.46295	1.29748	0.960038	0.969215	1.68856	1.10713	0.896279	0.721491	1.35945	0.886589	2.29642	1.25267	1.82823	1.33645	0.836953	1.41752	0.502104	2.16611	0.731754	1.39397	1.05553
CRNDE	3.89356	4.44942	4.63487	2.98284	3.57264	3.83369	2.95418	4.08436	5.04784	4.20193	8.49361	4.40464	2.9953	4.13267	4.10064	4.9849	8.6359	2.43654	3.39347	3.26019	3.64467	4.73224	0.467535	2.53544	4.71358	4.84762	6.28909	4.78904	1.88072	7.40103	7.30591	7.57627	9.8528	3.63372	7.79832	7.19375	8.16982	2.95035	3.06615	5.23705	4.79655	5.34701	1.89852	3.48282	2.44671	5.82236	5.89237	2.34468	3.11961
AC005076.1	0.623874	0.783306	1.99375	1.08175	0.964997	1.71508	0.94144	2.81498	2.0237	1.19709	0.79086	0.946251	1.72305	0.786718	0.783686	1.91928	1.02697	0.991557	1.00959	1.3762	1.0302	1.26468	0.724248	0.983263	0.873122	0.72005	1.76203	1.50869	0.512774	1.50149	2.2485	1.17478	1.87591	1.10516	1.43249	1.18373	1.64229	2.40266	0.711878	1.38359	3.05236	1.72978	1.57727	1.84389	1.75907	2.27324	0.371044	1.81374	1.08482
PRKCQ-AS1	0.089944	1.01304	1.96572	0.370438	1.38842	0.309362	0.53858	0.0586306	0.061266	0.486842	2.32346	0.1793	0.567303	0.954813	0.314473	0.23121	0.199472	0.236599	0.0312896	0.320624	2.34824	0.0746189	3.08405	0.261881	0.197954	0.400369	1.23489	0.0951034	1.54758	0.0619587	0.841656	0.00608683	0.00927162	0.229386	0.40669	0.166769	0.066481	0.340733	1.26436	0.736575	0.0900298	0.0967492	0.830897	0.385806	2.07678	0.492324	0.00547231	0.114201	0.473076
AC015871.3	1.48982	2.76177	1.00512	1.44107	1.78271	0.680401	1.25869	2.44394	1.30942	1.87669	4.54268	1.47996	1.47142	1.69789	2.85372	1.32496	0.974854	0.925612	1.27494	1.30691	2.44208	1.39464	2.41588	1.34816	1.96288	1.19991	3.64467	1.55954	0.553548	1.37069	1.20547	2.90486	1.79208	1.84426	2.07124	2.18381	1.8349	2.23871	1.33705	2.27301	1.46108	1.3021	2.56187	2.88803	1.9422	1.77697	2.19518	3.57633	2.82604
AC011472.1	0.959124	0.420893	2.6928	0.643366	0.81788	0.621295	1.21441	1.77127	0.378903	1.26498	2.89663	0.846443	1.00093	0.742893	0.478467	1.29443	1.30845	1.10541	1.44107	0.562317	0	0.575168	0.23048	0.981096	0.875941	1.54952	0.749005	1.21414	0.796685	1.19225	0.691133	0.993335	1.43548	2.1382	1.42054	1.73594	1.07755	0.625651	0.593082	1.58501	1.21666	1.51597	0.764913	1.12401	0.432588	1.33844	0.88706	1.05317	0.728343
AC026471.4	3.30906	2.23648	1.49836	3.11454	2.35855	1.10937	2.9297	2.53214	1.50211	2.04154	3.88833	2.0237	1.89279	1.67856	2.41588	2.59852	1.77734	1.5963	2.34602	2.91091	1.7074	1.94416	3.47809	1.85809	3.48977	3.24375	2.91091	2.7289	0.729277	4.40009	2.03772	3.30343	3.65627	2.29687	2.56943	3.91165	1.29501	3.43972	2.59805	2.16827	2.98385	1.55388	1.54863	1.2162	2.49562	2.28852	1.39595	2.04027	2.89862
AC005104.1	0.781585	1.05007	0.125193	0	1.30392	0.179661	1.47419	1.39317	0.243086	0.429494	1.1007	2.36715	0.65066	1.08496	1.68705	0	0.562828	0.424643	1.46475	0.640841	0	0.99104	0.706011	1.65606	0.774918	0.487256	0.770827	0.533372	0.238447	0.746014	0.531434	1.67495	1.05463	0.77771	0.774443	1.48032	1.11346	0	0.951647	1.69899	0	0.250194	0.2229	0	1.17819	0.7779	0.804547	1.62335	1.8286
AL355001.2	3.67413	1.51728	2.79008	2.56332	2.3257	1.34785	1.31407	3.02778	2.28452	1.90582	2.99735	2.151	2.5952	1.84508	0.607043	3.11935	2.20611	2.04404	3.32575	2.49754	1.21085	2.17341	2.11765	1.53778	5.35448	2.25454	1.64051	3.33584	1.046	2.45737	1.81263	3.04345	3.93773	1.47451	3.17796	3.37521	1.0979	3.04811	2.19742	1.43352	4.44128	4.51621	2.1484	3.02987	0.573377	2.39164	0.953696	1.46445	3.61008
AC019131.2	2.04316	0.753761	0.127249	1.1463	1.08953	0.873122	1.04369	0.839179	0.371934	1.03704	1.33315	0.961811	0.499637	1.38125	1.25856	0.706815	0.707535	1.60252	1.24756	1.56163	0.37134	1.78271	0.936359	1.48212	2.20738	1.08831	0.575941	1.04022	0.902367	1.69824	1.31719	1.57125	1.73021	1.2935	1.7847	1.69634	1.59251	0.443505	0.748829	1.05627	0.903726	0.963815	1.38323	1.26408	1.34639	0.055892	1.16952	0.971406	1.10125
AP002954.1	0.715138	1.88012	0.473635	2.62666	1.49927	2.58708	0.0512351	0.231915	1.46678	1.33596	0.556086	0.429625	0.324332	1.18917	1.42218	0.391278	1.06093	1.41551	0.995725	0.968236	0	0.107889	1.05037	0.783971	1.5597	1.37772	0.191278	0.292398	1.28424	0.202921	1.22025	0.0473998	0	0.477593	0.484791	0	0	4.47574	1.66203	0.577223	0.177534	0.0763318	2.0895	0.122419	0.461955	0.563037	0.416537	0.396823	0.580473
AC083880.1	0.630389	0.484039	0.947058	0.41486	0.955636	0.656587	1.01113	0.953483	1.10406	0.495714	1.22499	0.813134	0.474613	1.10044	0.210494	1.3438	0.395123	0.716621	1.92431	1.24668	0.578709	2.60518	0.439378	0.595451	1.9434	0.718188	0.862965	0.644054	0.293	2.21011	1.72774	0.49339	1.26959	1.22709	1.04325	0.526886	1.04392	0.66019	0.857868	1.34182	3.53901	0.695934	0.844824	1.63812	0.634324	1.33004	0.230695	1.4902	1.43532
ZNF528-AS1	1.99171	0.70774	1.08437	1.20007	0.622446	0.694977	1.53185	2.71568	1.70158	0.694759	1.05733	1.56948	0.951528	1.55118	1.72383	1.43516	1.39366	1.06198	1.95227	0.890492	2.30005	0.467591	1.18797	1.19916	1.11021	0.663298	2.31983	1.03326	1.01113	0.700332	0.226748	1.87669	1.7917	0.635333	1.17478	0.696449	2.38438	0.829865	0.652231	1.14762	1.89424	0.514555	0.790504	0.502931	1.13692	0.56082	2.22589	0.074186	0.928209
AC005281.1	0.00480811	0.00504008	0	0	0	0.87097	0	0.00626748	1.62671	0	0	0	0.634828	0.323354	0	0	0.676553	0	0.0366853	0.0127945	4.90074	2.72789	0	0.00425812	0.125044	0.0839812	12.2912	0.567303	0	0	0	0.000850363	0	0.235521	0.0308421	0.00202398	1.53711	1.12077	0	0	0.166539	0.0227477	0.142124	2.19783	0	0	0	0	0.149309
AL122035.1	1.4295	0.942732	0.701658	1.39659	1.05602	1.18479	0.715298	1.42054	0.985803	2.64592	1.28829	1.36848	1.17734	1.70121	2.48434	1.89936	2.33653	4.23702	0.968612	2.55858	1.90941	0.956917	2.29551	0.791046	1.78839	1.29102	1.52561	1.37431	1.50837	1.71098	1.02291	0.415589	1.72938	1.06401	1.7375	1.55151	1.80834	2.01573	1.0471	0.719228	1.24668	2.45783	2.16826	1.64338	2.0993	1.37816	1.78351	2.06787	0.951354
ZBTB11-AS1	1.40276	1.11691	1.66351	2.34644	0.465058	1.63289	2.46201	1.72755	2.12022	1.51151	2.21626	1.0409	1.98348	1.55216	2.04943	2.29642	2.91552	1.92313	1.00175	1.85216	2.57851	1.8604	0.905694	1.42787	1.98759	2.23871	1.62593	1.36275	1.78779	3.56557	2.45265	1.75678	2.18948	1.45535	1.76741	1.54829	1.74644	2.18184	1.42986	2.3926	3.67413	2.64114	1.25267	1.5322	1.13409	2.13946	1.41891	1.21795	2.21098
LINC02321	0.385721	2.62331	3.52982	2.69762	0.63716	0.722279	0.0606825	1.75718	1.25005	1.54405	0.684538	0.261516	0.357166	0.638361	3.52161	3.52511	0.301325	1.13869	0.663503	1.65714	0.774683	1.02176	0.509236	0.266033	1.20707	1.33438	0.729376	1.66422	0	2.05451	1.80183	0.312264	0.980608	0.364968	0.623795	0.0231313	0.940194	4.99081	0.162527	0.89435	3.7863	1.1394	1.77164	0.369143	1.83645	1.53621	0.14392	2.46938	3.03623
LINC01503	0.849111	2.12707	2.50453	2.10609	1.84271	2.57426	3.16345	2.95888	1.77435	1.13497	0.789053	0.842875	2.12065	1.03935	1.11373	2.09084	0.554492	1.61249	1.77014	0.92535	2.7122	0.505231	1.5256	1.49602	1.95147	1.92791	0.358334	1.24582	1.10913	1.62228	0.735206	0.589119	0.684538	0.876774	0.786147	1.78701	1.00755	2.72789	1.7385	1.22206	1.57156	1.35823	2.36715	1.51151	1.01909	0.70982	0.933183	0.781672	1.153
ZNF236-DT	1.21999	1.09958	2.47686	1.20547	1.33562	1.35702	0.723204	0.949923	0.928209	1.81104	1.15182	0.934925	1.63754	1.40769	0.453767	3.54409	1.01063	2.23604	2.27041	0.878567	0.314571	1.7663	1.56019	1.65147	2.50406	1.44539	0.95765	1.96288	1.30875	1.60643	1.00627	1.44943	1.05415	0.743972	1.2247	1.07837	0.990217	1.00533	2.39353	2.15576	2.74599	0.864566	1.29443	1.70271	1.03935	0.968612	0.160775	0.808298	0.786364
AC084018.1	2.65793	2.00661	1.02908	0.586377	2.70006	0.619068	2.03315	1.22966	0.580893	1.52867	6.731	2.24802	1.38745	2.58802	1.59895	0.866503	0.979966	1.15803	3.27671	1.10291	0.544666	1.31783	4.22446	1.96824	2.1579	1.43442	3.25076	0.425781	0.960628	2.00412	1.35747	3.0637	1.61695	2.31217	1.5343	3.31796	3.33132	2.58279	1.91179	1.99793	2.45408	1.44943	0.669112	0.545321	2.7858	2.72934	2.12277	2.85926	1.80295
TMCC1-AS1	3.46124	1.40243	1.09735	1.44409	0.723204	0.71237	0.743864	2.78057	2.43327	1.25715	3.75755	1.08127	2.21228	2.24176	2.15231	1.86513	1.73136	1.18479	1.77279	1.87074	1.56733	1.84822	0.351518	1.47015	0.446712	0.838616	2.43008	2.5458	1.48683	0.656326	1.22526	2.57139	1.41791	2.54912	2.41911	1.24824	0.500625	0.943543	1.00372	3.87213	0.64853	1.05191	2.05026	1.10805	0.96216	0.972893	2.20786	1.30479	1.70048
MIR22HG	1.58292	2.05907	2.01452	1.86396	2.69861	2.62237	2.49375	1.85926	1.61212	2.48434	3.55604	2.88193	3.01195	2.04068	2.59852	2.54819	0.95743	3.65381	2.1484	2.16142	2.13564	1.80483	2.32394	3.02304	2.8366	4.30654	1.71063	3.26849	3.57088	1.70007	2.71271	3.20459	2.70736	2.38991	2.39943	3.19374	4.75323	1.71624	3.13861	2.23152	4.32373	4.21669	2.51755	2.57139	2.82451	4.01522	0.90204	5.23238	3.83747
AL139349.1	2.26336	0.934656	0.269887	0.086105	0.809717	0.458373	0.640071	0.743972	0.18362	0.422135	0.762555	1.07259	0.445125	1.33088	0.0457574	0.577416	0.235592	0.477294	0.932437	1.18328	0	0.336518	1.09175	0.265166	1.4414	0.67144	1.51943	0.344355	0.0743466	0.525858	0.8236	1.00711	1.23984	0.522505	0.983491	1.30786	1.02697	0	0.682935	1.56625	3.22684	1.80872	0.227459	0	1.31315	1.96085	0.701423	1.46842	1.55314
AC012640.2	1.63111	1.69372	3.07869	1.34914	0.938509	0.825774	2.21669	1.37497	1.02302	1.17655	0.899715	1.45771	1.8037	1.41585	1.12893	2.95367	1.36402	1.64417	1.67856	3.15474	1.52522	1.92753	0.626098	0.925008	1.15883	1.09361	2.09249	1.70874	0.840489	1.32341	1.85644	2.5638	3.69593	1.42818	1.39104	0.955997	1.80525	0.69695	1.01548	0.614496	3.37632	2.62287	1.54444	1.38526	0.742718	2.52694	0.917526	1.61828	2.93071
AC034243.1	0.813225	0.110927	2.3794	0.381227	0.0529185	0	0	0.380418	0.75116	2.41864	1.9727	0.790504	2.62237	0.866855	0.327021	2.98026	0.230812	0.376547	0.758173	0.873122	0.2775	0	0.258634	0.0118814	1.15723	0.221048	0.252272	0.755169	0	0.296083	0.216401	2.01037	0.21746	0.079216	0.0567073	0.0441657	0	2.87178	0.0976736	0.529183	3.69109	2.31715	2.19349	1.05111	0.334195	1.20195	0.0785888	0.715997	2.47132
ANKRD10-IT1	5.37828	4.18651	4.53963	0.97301	3.97534	1.43181	3.26019	7.53383	2.09427	4.265	17.6328	7.45209	2.86523	6.22486	8.28796	0.64905	3.19914	3.92269	6.65939	3.80825	1.34564	3.49152	4.95136	5.80387	3.12367	2.61163	7.1798	3.70824	1.58292	1.53258	2.78407	15.9536	4.29926	3.17633	8.44759	8.77882	5.45902	2.266	4.63407	7.26749	0.912782	3.1613	1.06253	0.79836	5.66029	2.91604	9.47686	5.98368	3.93176
AC092803.2	1.05341	0.721294	0.754748	1.13989	1.35112	1.19139	1.67343	1.03269	2.47408	0.501047	1.48814	1.59968	0.828581	1.35008	1.42316	1.77315	1.08024	0.766328	1.34149	2.00334	2.39444	3.55844	0.472491	1.03293	2.31488	1.71174	2.39942	1.41925	0.553779	1.39694	1.54057	0.827519	2.71419	1.74086	2.14417	1.00666	1.34149	4.2342	1.37723	2.05745	2.72441	3.73507	1.90416	2.50635	0.465262	3.12474	1.32496	1.34123	2.37623
ASMTL-AS1	1.26408	1.15553	1.18304	0.859014	0.836749	0.293909	1.80426	2.3812	2.79152	1.93603	3.69049	1.52867	0.528962	0.805855	1.86004	1.44673	0.802223	0.587761	1.98142	0.917526	0.190474	2.4699	2.26999	1.15327	2.1405	1.90621	1.33499	0.940983	0.954581	1.45176	2.25675	2.83212	2.59376	1.13882	1.72079	1.51562	2.07124	1.42316	1.16617	3.70331	0.671792	1.3063	0.7599	0.641661	1.14451	4.97096	1.39429	1.72716	3.27394
PCOTH	0.80105	0.596532	3.47259	1.7306	0.0503961	0.769872	0	3.07608	0.403888	0.761398	1.29805	0.344065	1.08468	0.371267	0.865885	1.40536	0.831129	0.0123155	1.25932	0.271685	2.10061	1.10588	0.0340325	0.278221	1.26253	1.12077	0.826521	1.62724	0.070313	1.20947	1.02769	1.26654	1.64452	0.262443	1.02441	0.618632	0.437055	2.14775	0.211233	0.270901	3.53044	1.50632	1.52938	1.27464	0.568764	0.00859699	0.560556	0.17346	1.05066
SNHG25	1.46626	1.23888	3.11774	0.811227	0.956432	1.21179	3.52392	2.86324	5.29586	1.78509	3.46295	1.75415	1.13827	1.76873	0.673873	1.11668	1.40211	0.534392	1.80834	2.01573	0.79836	5.77785	1.59067	0.823359	4.29499	1.94416	3.89676	1.91138	1.68671	2.74359	2.92618	1.43516	2.70299	1.53952	1.36026	2.15189	1.50597	3.02192	2.44901	2.98961	3.7095	1.98672	3.72504	4.97008	0.697718	2.83511	1.55631	3.66003	2.5036
AC009690.2	0.619881	0.947989	0.917717	0.675481	0.446843	0.66739	0.52841	0.980347	1.12242	0.910938	1.88822	0.732858	0.250599	1.20615	1.29163	0.408115	0.582019	0.314251	0.471496	0.603913	0.838406	0.39742	0.699133	0.710464	0.735206	0.955505	1.73251	1.05214	0.344274	0.780677	0.861491	1.27494	1.5132	0.500173	0.783686	0.920846	2.16827	1.04857	0.649238	1.12486	1.22694	0.47945	0.367449	1.09884	0.515792	1.40146	0.922688	1.12754	1.19365
RASSF8-AS1	2.02578	2.77161	2.90533	4.57863	1.18211	2.23999	1.65324	2.00952	1.77622	3.12367	2.16693	3.21645	1.60358	1.55081	2.6416	3.40307	1.26031	2.72789	1.40146	1.65324	2.3536	0.976322	0.52435	2.08354	2.92569	2.91143	1.24381	2.53402	2.03479	3.27839	2.4872	2.50917	3.17796	1.19799	1.76394	2.76623	3.16821	1.75604	2.151	2.55479	3.79822	3.04031	1.827	1.7917	1.87711	2.76623	1.39104	2.82906	1.5759
AL118558.3	1.75107	1.35959	2.41223	3.2122	0.922887	1.53113	1.68705	1.20979	4.61818	1.94057	4.14728	1.2423	1.23701	2.25015	1.15827	5.76399	2.10401	1.57337	1.26108	2.67681	2.19122	1.79247	1.53295	0.803783	3.95561	2.25981	3.85217	2.65944	0.946842	3.36218	2.17867	1.45735	4.21743	1.70048	2.89053	2.26999	2.17691	4.24888	1.55009	1.10969	5.72291	3.38893	2.19914	2.78057	1.19887	4.39861	2.17214	2.13904	3.22843
AC097359.2	2.92823	1.62671	4.10203	4.24542	0.885237	2.51754	0.537309	3.51508	3.78442	2.70783	3.7819	1.65324	1.36817	2.67632	3.11181	3.35211	2.40722	0.453244	0.85261	1.97774	8.18181	2.07891	0.364732	0.543939	4.22725	3.26571	2.22332	4.83336	1.37587	2.98385	2.59184	3.3174	2.58942	1.64961	2.28805	3.48165	2.9953	6.02316	1.0206	1.43813	5.42387	4.30286	4.03454	2.48385	0.879372	4.42268	3.16985	1.38073	3.59374
TMEM220-AS1	0.67772	0.185694	0.558357	1.59683	0.391032	0.791675	0.208355	0.0231487	0.442312	1.12558	0.430452	0.0834592	0.304173	0.781155	0.1957	1.05439	0.355273	0.390125	0.0735523	0.293832	0.448072	0.256742	0.447223	0.267628	1.07208	0.95388	0.418888	0.396375	0.14442	0.136193	0.349195	0.947749	1.1643	0.455175	0.592941	1.26771	1.26468	1.9713	0.303199	0.110132	2.94799	1.18328	1.07338	0.0721499	0.252416	0.707006	0.213208	1.00857	0.215615
AC079684.1	0.829552	0.532696	0.661062	0	1.01859	0.271374	0.128439	2.26953	1.22119	0.53954	1.2394	1.43214	0.368781	1.0292	0.958869	0.246052	0.318872	0.218179	2.87228	1.24408	0.194538	1.27709	0.354118	1.07837	0.541397	0.591902	0.988033	0.676553	0.74592	1.47015	1.26683	1.3353	0.753666	0.746608	0.781411	0.588007	1.78351	0	1.55428	1.80483	0.312173	0.632347	0.436565	0.599217	1.11021	0.479835	0.9016	1.49788	0.843761
SNHG21	1.3248	2.05196	1.16838	1.86951	1.21705	1.87358	2.34063	3.70517	2.06202	3.25687	2.03772	1.16485	1.44442	1.64918	2.08652	1.55722	1.58535	1.04833	1.70796	1.49638	1.64919	2.32079	1.56144	1.05905	1.35992	0.988563	1.9987	1.47015	1.11482	1.58239	1.33004	2.13605	1.95312	1.15609	1.90698	1.38169	2.00079	1.93402	1.8118	2.60094	1.57054	1.60896	1.77127	3.28898	1.71888	1.72456	1.77582	2.51294	1.69301
DUXAP8	1.1105	0.209936	0.293522	0.099825	0.087796	0.210356	1.08595	0.143838	0.268988	0.349519	0.914314	0.00267263	1.37233	0.572295	1.14346	0.245783	1.32554	0.827519	0.451716	0.85261	0.932437	1.13086	0.00531841	0.934925	0.0150028	0.401674	0.427637	0.00717006	0.75265	0.242819	0.434999	0.781323	0.310545	0.732646	0.712927	0.201441	0.532758	0.306038	0.24123	0.566303	0.358334	0.796867	0.0451858	0.285149	0.412925	0.918754	1.4628	1.33034	0.711433
AC022509.3	1.39729	2.4143	3.17412	3.56436	0.360949	3.59256	0.338315	1.22556	0.124348	2.93579	0.236816	0.343393	0.450598	1.16405	1.94782	3.39069	1.15913	1.45374	0.306652	1.53361	0.389543	0.110675	0.939583	0.477117	2.99783	1.60785	1.61936	2.723	0.491101	2.48907	3.31853	1.82504	0	2.09553	0.816079	1.42579	4.32155	0.536078	0.150458	2.90181	1.52182	2.61567	1.10805	0.985803	0.703399	3.29309	0.0143908	1.86635	1.43249
AC104986.2	1.89974	1.64919	0.400519	2.14711	0.881035	2.48146	1.60439	1.89299	3.89029	3.40368	1.13468	1.93221	1.22438	1.57624	2.23736	2.49096	1.25869	1.30177	2.00539	1.32186	0.417117	2.55811	2.00294	1.91907	3.30708	1.16671	2.1168	1.09175	1.12459	1.0695	1.91583	1.46379	2.35855	0.917717	1.75107	1.41478	2.10524	2.85452	1.58345	4.17411	2.48146	2.0274	1.48347	3.59792	1.85039	3.20239	1.76168	1.81614	2.71126
AC068338.2	1.00986	1.46379	1.37431	1.63111	1.12812	0.995364	1.2168	0.434701	1.05439	1.71439	1.32586	0.777333	1.02465	0.992446	1.0414	1.87992	1.81614	1.72119	0.597301	1.28712	3.2122	2.17912	1.45454	0.940194	2.26953	1.63076	2.26072	0.654511	0.588431	2.12043	2.06707	1.08468	2.50314	1.12754	1.66422	1.50081	1.69954	1.65917	1.55842	1.44979	4.05258	2.25915	1.30942	2.39399	0.794856	2.77263	0.709089	1.15927	1.95026
AC016888.1	0.774833	1.03677	3.05236	1.2886	1.1951	2.19606	1.92032	1.53918	0.875052	1.34711	0.829119	0.65008	0.630898	1.3287	0	1.10431	1.0156	0.68384	0.504365	1.25904	0.671872	0.644768	1.34899	0.319736	1.46108	1.7177	2.91297	0.862781	1.01184	1.8173	1.16145	0.776862	1.01651	1.24668	1.27061	0.906241	1.24712	0.301594	0.986642	2.60518	0.982517	1.17655	1.10831	1.81104	0.257014	2.12254	1.21359	2.92823	4.42864
AC007541.1	1.41297	0.80745	0.250273	0.451716	0.951133	0.707344	1.29287	2.04154	1.63466	0.388688	1.13526	1.42579	1.25659	1.11346	1.59718	1.24853	1.01184	1.86146	1.15999	1.21039	1.89692	2.36045	1.20917	0.706346	1.16809	0.72603	1.67267	0.875694	0.38424	1.52314	2.5312	0.910726	2.38254	1.17014	1.66279	1.15972	0.801635	1.59067	1.39595	0.744477	1.11482	1.80684	0.799933	1.39074	0.914535	2.42685	1.22816	1.13616	1.90175
AC125807.2	2.39492	0.749183	3.99258	3.43508	2.11039	1.46179	1.27682	1.59895	0.687581	2.04943	2.12661	1.39335	1.2886	2.2854	1.44507	2.45688	1.36787	1.39104	1.78197	1.90376	2.92058	2.78753	0.504962	0.975318	3.60156	2.68653	1.0471	2.164	2.65264	2.40403	0.886128	1.82108	2.0798	1.70689	1.31895	1.35791	2.58756	1.68856	1.11508	1.79247	3.20459	2.18467	1.5132	1.79634	1.79634	0.4854	1.82347	2.06328	0.759209
AP004609.3	0.989481	0.487326	1.54268	1.24886	0.552927	0.718188	0.238277	0.576561	1.4378	0.577558	1.16952	0.251565	0.679311	0.584369	0.586676	1.10713	0.892749	0.598126	0.526741	0.719936	0.681368	1.45237	0.813134	0.271462	1.36195	0.640071	0.420893	0.611657	0.355273	0.392455	0.923153	1.03734	0.678346	0.473692	1.03911	0.390458	0.252239	1.69372	0.501561	0.18751	1.70465	0.741448	0.839179	1.01053	0.418617	1.22149	0.18935	0.76616	1.13497
AC103691.1	0.8956	1.75107	1.69746	0.34739	1.58615	0.228281	1.9839	1.45255	1.90279	1.10458	3.94987	0.656587	0.678935	0.833447	0.945312	0.661226	1.57521	0.735206	1.01586	0.713635	1.0768	0.822672	1.99455	1.70065	1.3388	1.21999	1.30818	1.53848	0.968115	1.7029	1.23701	2.20351	2.47829	0.947058	1.0654	0.782809	3.62279	3.09344	1.43181	1.74644	2.79548	0.710861	0.863337	1.27813	1.80483	1.55538	1.33596	1.38669	1.20183
AL031055.1	0.228538	1.90862	2.22857	1.37069	0.130699	0.886589	0	0.234464	1.10516	1.08967	0.271988	0.587466	0.168814	0.527695	0.656076	1.28255	0.605639	0.201365	0.900782	0.767157	1.55151	1.43481	0.00447111	0.664359	2.73726	1.527	1.27196	1.14209	0.406101	1.22877	1.45143	0.266005	0.891411	0.510998	0.917717	0.75571	1.21101	0.382925	0.826521	1.45502	3.76129	1.38811	0.954117	0.949923	0.148135	1.77659	0.18826	0.209936	1.07259
TNRC6C-AS1	3.69722	3.52161	2.82253	1.42647	1.49686	2.09469	1.1007	4.40464	2.34914	1.01935	3.34417	1.80834	0.928931	2.45133	1.69188	4.93935	5.35166	1.63615	4.34607	1.70947	1.26598	0.618741	8.88933	0.997069	0.350254	4.39059	2.91142	1.55151	0.641513	2.5923	1.56052	3.91751	4.06208	2.92007	3.34642	1.17181	1.86794	2.77211	2.25321	3.32131	4.905	1.4708	2.23785	2.37896	4.1466	2.53073	3.38661	2.45222	3.34359
AL512274.1	0.0202804	0.00196194	0.303851	0.0475681	0.107142	0.0919946	0.0191267	0.0700472	0.290617	0.0903052	0.130002	0.0428514	0.0303028	0.0312485	0	1.55776	0.00725537	0.0871748	0.168974	0.0632686	0.167478	0.0573162	0.037303	0.00822234	0.0248659	1.21587	0	0.319652	0.259666	0.0107406	0.0141885	0.0328767	0.192233	0.00218974	0.011778	1.58256	0.266136	0.423867	0.0258408	0.00321857	0.388163	0.0813241	0.211495	0	0.0174903	0.00454573	0	0.00262473	0.00514003
LINC01770	2.12748	0.131877	0.359937	0.418398	1.99669	0.888138	2.1627	0.0721906	0.713853	0.195788	0.589995	3.08405	1.62194	1.26626	0.176748	0.421753	2.49281	1.39916	2.46337	0.87097	0.199081	0.95306	0.811317	1.01651	1.67495	0.752524	0.0801001	0.231515	0	0.0332893	0.410078	2.25721	0.152438	0.379259	1.31436	0.655393	0.0577758	3.31517	1.15453	0.282204	1.14569	1.55216	1.28224	0.285893	1.13251	0	0.976322	1.38493	3.11454
AC006435.2	2.80801	0.926107	1.32283	1.15757	0.766619	0.533054	0.936562	1.15913	0.34739	0.971901	3.53695	1.24698	0.679487	1.30691	1.69038	1.46678	0.678022	0.360949	0.827938	1.5528	0	0.689023	1.06788	0.60171	1.62447	2.399	1.85964	0.634467	0.213479	1.07491	2.59087	3.70212	1.59895	1.19421	1.45207	2.67632	2.42637	1.36563	0.440211	2.45408	2.40311	1.65694	0.687051	1.49836	0.994363	2.415	1.32085	2.33519	1.5645
LINC01152	1.72043	1.29929	1.14122	1.84977	0.469827	0.824208	1.99834	0.125095	0.59135	1.06661	0.00371481	0.00967452	2.08652	0.619603	0.803377	1.27257	1.54023	1.46074	0.912971	1.62999	0	0.751343	0.100979	0.0551021	1.24916	1.23368	0.00185946	1.26771	0.670505	1.6015	1.18821	2.05069	1.07338	2.69185	2.06787	1.22816	0.185731	1.40597	0.109736	1.17681	0	1.55602	1.02213	1.85494	0.828139	1.05265	2.12533	0.210924	1.7663
AL135905.1	0.77353	0.632347	2.8969	0.864845	0.699906	0.694419	0.207969	0.494759	0.189756	1.61318	1.88585	1.27162	1.51221	0.163278	1.2361	2.99938	0.807261	2.09717	0.211053	1.14042	1.13551	1.15652	0.0557061	0.604919	2.57519	1.67908	1.16809	1.6615	0.298017	1.15385	1.56202	1.51007	3.08137	0.899069	0.926219	2.09249	1.35612	3.2845	0.453979	0.295389	1.86241	2.28317	0.450342	0.729998	0.386221	2.38647	0.573594	0.787867	0.994885
AL139383.1	0.148711	0.836534	0.210117	0.755926	0.733078	0.303979	0.0839812	0.00315503	0	0.340125	0.856113	0.31521	1.24438	0.505859	1.70083	0.959304	1.55987	2.56849	1.14488	2.51799	1.08801	1.64919	0	0.3009	0.235817	1.42482	1.85609	2.71468	0.0188529	0.58768	0.623992	2.16056	0.370938	0.29766	1.02742	0.0398679	1.00732	0.283469	0.0432507	1.00512	0.193501	0.703199	0.148169	0.57414	1.60681	0.174842	0.753167	1.813	0.575016
LINC00106	1.17792	1.36241	1.49295	0.871123	0.911691	0.0548288	1.21332	1.72154	1.00857	2.08482	3.75561	1.92553	0.502477	0.62463	2.54865	1.06528	0.504854	0.214383	1.83249	0.592589	0.52875	1.91866	1.75161	1.01498	1.08801	0.791675	1.12668	0.80745	0.266412	0.824946	1.55081	3.69593	1.73891	1.19916	1.85494	1.40034	1.57054	1.08452	0.872685	3.67832	0	1.50597	0.32914	0.251347	1.17378	3.72882	1.75584	1.80335	1.85535
AC097468.3	3.58714	1.366	5.79516	2.57759	2.08611	3.1048	2.61234	4.27206	3.22111	2.20223	5.40249	2.5952	1.26283	2.90382	1.91338	5.04956	2.30632	2.02536	2.84311	2.03561	5.91	3.98559	1.69301	3.6532	4.90242	3.12824	2.2677	2.35723	2.98492	2.61856	3.57387	1.55118	4.26153	2.18905	2.30098	5.37445	3.34642	10.8798	3.05024	2.31663	6.51556	3.59017	2.03075	3.33468	3.11832	1.4747	2.77955	2.48768	2.01372
AC016065.1	1.76134	1.38462	2.65552	1.64676	1.65953	2.64494	1.76168	1.02653	3.13114	1.46643	2.47918	1.5256	0.934925	1.45808	0.700491	1.82	1.6263	1.76278	0.58422	2.09039	1.50389	2.42007	1.67117	1.02388	2.37806	2.14504	1.67012	2.40403	1.24638	2.06031	2.28852	1.80445	2.40993	1.82616	2.31488	1.97433	2.68704	2.68508	2.11937	2.27832	4.37448	3.01245	1.82616	2.13904	0.902576	3.25184	0.745626	1.06424	2.08694
AL121772.1	0.582335	0.759032	0.858113	0.367584	0.110606	0.055991	0.229476	0.487685	1.77357	0.993335	0.912971	1.29226	0.1427	0.577969	2.07376	1.63076	0.0675801	0.515074	0.0200678	0.510442	0.313874	0.212402	0.00301745	0.100143	0.530104	0.185182	0.169495	0.526669	0.0272726	0.728185	1.16723	0.662201	0.922887	0.242659	0.300794	0.923153	0.0496737	0.562317	1.14265	0.583459	0.243177	2.15966	0.181947	0.839179	0.896279	0.0192064	1.05987	0.91948	0.352819
AC099850.1	1.37036	0.791885	2.1019	1.4008	0.874354	0.812491	0.661547	2.97188	1.04833	1.13299	1.68452	0.822309	1.36178	0.824365	0.963557	1.51007	0.771645	1.60506	1.4547	1.45304	2.00746	1.69899	0.314878	0.784417	1.22499	1.34785	1.92108	1.76699	0.419238	1.43352	0.9359	0.932877	2.19214	1.12726	1.40177	1.59325	0.728511	2.41911	1.1643	1.87278	1.29682	1.90094	1.32374	2.68603	0.615325	0.830897	1.62704	1.1164	0.745258
STARD7-AS1	2.54163	2.305	3.52331	3.0031	1.79321	2.32346	1.8632	2.46615	3.08137	3.27839	2.77655	2.34644	2.03608	2.26421	2.37074	2.5359	2.54962	1.56592	3.05183	1.87911	2.5288	2.58279	1.89813	2.5036	3.2502	2.6019	2.23785	2.87279	1.22236	2.68113	2.04943	2.82756	2.12748	2.57379	2.05704	2.51294	2.37297	3.89612	2.16611	2.65842	3.4918	1.7031	1.97107	2.31444	1.72119	2.25192	2.4081	1.96411	2.03651
ZBED5-AS1	3.76627	3.79203	7.27863	4.81123	4.29571	4.88213	1.36057	8.06202	6.01521	3.93513	3.61195	2.00455	3.42603	2.76573	4.51026	7.44554	2.25847	3.84193	2.73378	4.21599	5.18549	2.85555	4.2188	2.415	5.10744	5.17904	3.52044	4.03715	2.38438	4.20227	4.11907	6.15429	4.82022	1.98227	4.53734	3.56794	3.10798	9.39015	3.47348	2.54251	6.3951	2.30293	3.45362	3.56142	4.40536	4.85673	2.48339	2.55668	4.75285
KTN1-AS1	1.41164	0.983263	0.667761	0.64444	0.818093	1.39165	0.585824	2.68216	1.18564	0.93731	1.08412	1.35237	1.17819	0.915443	1.24258	1.65917	1.38713	1.36241	1.06528	1.65802	2.18862	1.55915	0.748057	0.598553	1.07391	0.841656	1.32783	1.37008	1.41097	0.763764	0.38796	0.609233	1.36499	1.20365	1.30875	1.07466	0.786147	2.0237	0.301177	0.418782	1.38141	1.50869	0.977267	1.17538	0.734846	0.804362	1.794	1.81536	0.777544
AC093484.4	0.879114	0.896698	0.338688	0.664279	0.447466	0.492254	2.05574	0.488681	1.53036	0.519426	1.78897	1.61466	0.300496	1.86871	1.73535	0.725732	0.304299	0.314984	1.43381	1.38669	1.33105	2.15833	0.640936	0.831998	1.44741	1.41332	1.06776	1.65436	0.758173	2.01159	0.380883	1.46379	1.84548	1.00986	1.35143	1.42678	2.28983	0.690809	0.852138	1.2021	1.84936	1.66063	0.983491	0.57769	0.913726	0.913625	1.03789	3.77821	0.782416
AC009041.4	2.31896	0.377587	0.247107	1.66168	1.43409	0.660703	0.390699	0.882103	1.86555	0.344446	0.217143	2.87228	0.128082	0.639922	1.25239	0.831013	2.43475	1.69673	0.66444	1.69561	3.55726	0.996715	0.610591	0.655968	0.460758	1.35192	2.05574	0.489227	1.10858	0.873634	1.60216	0.771361	0.600704	1.61249	0.391477	0.94144	1.23765	1.46998	0.449538	0.34412	3.33803	3.15797	0.4471	0.303635	0.878681	1.05463	1.22638	0.780815	0.706484
AC012467.2	2.92724	1.28676	1.74161	2.04567	1.62671	2.36178	1.79949	2.38032	2.16955	2.22857	3.55074	2.12877	1.69936	2.65502	2.08524	1.79442	3.06559	2.29023	2.51936	1.80222	3.01933	2.20874	1.64961	2.92675	3.22843	3.03722	0.986642	2.59568	2.1151	2.92569	2.64541	2.56943	2.19307	1.52075	2.40902	2.66422	3.81144	3.43161	1.42083	2.39308	2.32258	3.04345	2.02072	2.29551	2.42776	1.87788	2.05787	1.96861	2.52411
LINC00324	0.583597	1.79285	0.832602	1.25297	1.23197	2.73968	2.86719	0.51235	0.447223	1.14849	2.61737	0.700491	1.39042	1.43214	1.69	1.01086	1.3394	1.10844	0.787616	1.41432	1.07548	1.00666	4.42494	0.875941	0.837388	2.0798	0.811316	0.918562	0.739442	1.54898	1.68334	1.19265	0.858113	0.668643	1.7181	1.41925	2.42411	2.04273	2.20095	1.11775	1.14438	2.38759	1.43684	1.15267	2.22018	2.11848	0.54958	1.78081	1.57555
AC004918.1	0.77771	1.06528	0.334715	1.07286	0.956248	1.22966	0.775003	1.30271	0.497673	1.07076	1.4235	1.19378	1.32021	1.82656	1.53258	0.389312	0.903607	1.07391	2.28404	0.910938	0.218287	0.870732	2.75982	3.41503	1.50149	0.885898	0.870305	0.548572	1.57156	2.18038	1.89614	2.3505	1.69424	0.98793	1.07655	1.12459	1.4516	1.27162	1.03958	1.84743	1.18767	0.66295	0.842875	0.928209	1.8026	0.876045	0.779432	0.759699	1.57054
AC018755.4	0.679771	1.56417	0.542453	0.885672	1.39791	2.10569	0	0.274523	0	0	0.89435	0.79449	0	0.897331	1.83645	0.819652	0.414279	1.15638	0.796341	0.563455	0.355665	0.422938	9.11208	1.16292	1.63904	1.65287	0.531435	0.883554	1.64881	0.28597	2.15277	0.0849172	0.276802	0.609475	1.18564	0.465308	0.985923	1.12344	3.95826	0.181947	0.302094	0.95743	1.4957	1.88944	2.19307	0.199156	0.0624981	0.938731	0.689126
AL049840.4	4.82189	5.06298	7.00716	7.20921	11.3085	7.7824	7.55622	4.91999	6.80774	8.03696	14.4795	9.62841	4.01048	6.45835	4.44429	12.8535	6.19971	7.26128	5.82126	5.19007	4.84172	7.36682	6.89015	8.80623	7.7054	11.1589	6.84028	4.75895	12.2202	11.88	5.88348	4.57082	11.1108	3.24216	7.94729	9.12927	9.72674	11.9548	5.55139	5.87455	13.2016	15.3931	7.0564	7.51862	7.58139	8.90998	4.9849	9.8212	6.9611
ARMCX5-GPRASP2	2.47918	1.99584	1.0353	1.68556	2.14795	2.107	1.24556	2.66422	1.35612	1.27227	2.19564	2.47592	2.22813	1.52075	2.13481	2.2057	3.19588	1.54656	2.72008	3.25303	1.69673	2.82858	1.06811	2.56995	0.97265	2.17039	2.27258	1.78233	1.93649	2.67537	2.1168	3.235	1.74237	2.29507	3.40934	2.40221	1.75335	1.32148	2.31353	1.55742	1.5865	1.86991	1.10238	1.76814	2.12877	0.857664	2.01079	2.66571	1.04882
AL022328.4	1.20774	0.261968	0.455175	1.18241	1.25239	0.725152	1.67418	1.32251	1.07548	1.51114	3.64036	0.797298	0.739262	0.671872	0.0183673	1.714	0.275024	0.55795	0.56864	1.25421	0.612411	1.046	1.91565	1.41839	3.3974	1.83366	1.44208	0.768808	0.31103	0.905487	1.03481	0.603989	2.78407	0.648961	0.763941	1.04882	0.88394	1.03627	0.886827	4.43614	4.68004	1.74613	0.845599	2.49469	0.241191	3.32633	0.798966	0.699906	1.91138
AL031058.1	0	0.00524008	2.89053	0.267065	0.139105	0.178987	0	0.00658735	0.744315	0.0160999	0.855473	0	1.32687	0.00262473	0	1.21762	0.368979	0.142265	0	0.0984703	1.99669	0.529961	0.938915	0.220063	0.0554531	0.944624	0.0464201	0.0988301	0.294536	0	0	0.000909421	0.905487	0.00270639	0.137613	0.993775	0.0143159	0.365536	0.248276	0.548963	0.239782	1.93282	3.27009	0.0575538	0.550877	0	0.0646089	0.380322	0.477541
CAMTA1-DT	1.24467	0.829119	0	1.01162	0.901389	0.817986	1.25391	1.35041	1.38623	0.900387	0.7779	1.0899	0.214825	0.813973	0.469041	1.39659	0.736443	0.447743	0.964656	0.886349	0.877074	1.75644	0.956123	1.28829	2.10954	0.517777	1.80525	1.50531	0.48829	1.00986	1.59808	0.423809	1.91626	0.576472	0.951647	0.815531	1.36947	0.817457	1.38623	1.74312	2.83566	1.60039	1.12508	3.61128	0.585306	1.34532	0.0141724	1.00919	1.25932
ELOA-AS1	1.74833	1.95587	0.91948	2.19867	0.654241	1.00395	0.891161	4.1501	2.0963	1.63076	0.980855	1.16723	1.16895	1.33438	1.83608	1.8286	1.2364	1.5963	1.08595	1.28009	1.63111	1.25391	1.01282	1.07151	1.41856	1.74178	2.3853	2.58279	0.778884	2.06787	1.58188	1.74463	1.57659	1.14042	1.14096	1.35992	1.35328	3.14503	1.08887	1.92313	3.3275	1.30051	1.61866	1.59067	1.13719	0.825959	1.26195	1.43181	1.83608
HM13-IT1	1.86534	1.31719	1.93019	0.838511	1.30465	0.221511	1.23464	1.18506	1.19742	1.71848	4.71358	3.59313	0.681517	1.64452	1.49739	0.706259	0.914196	0.967069	1.61466	1.83687	0.644141	0.529037	0.603244	1.25563	0.334894	0.837951	1.6018	1.02413	0.867384	1.04982	1.13226	2.62165	0.812491	1.79285	0.993335	1.72269	1.77889	0.255891	0.359937	2.16226	0.809717	1.83177	0.275692	0.274636	0.912156	1.23243	0.961058	2.67096	1.47623
AL133330.1	0.348672	0.561528	0.684185	0.0693688	0	0.170011	0.161145	1.22149	0.068257	0.868674	1.60323	0.666584	0.113434	0.950166	0.780469	0.207655	0.364548	0.361448	0.147557	0.418398	0.235127	0.472604	1.23182	0.167073	0	0.245874	0.557024	0.535289	0.502321	0.855887	0.321434	1.08046	0.774333	0.618366	0.96476	1.18767	0.869305	0.258462	0.129874	0.601158	0	0.713466	0.186168	0.216102	0.274739	0.908183	1.18185	0.973605	0.814589
AC008443.4	1.48084	1.54299	2.12571	1.43381	0.754214	2.26421	1.5759	4.16858	5.71718	2.86869	1.33843	0.747039	2.57999	0.944503	0.882103	2.21669	2.232	2.01119	1.64191	1.79011	2.19015	2.12366	1.10212	0.373093	3.52571	1.29835	4.1803	2.57283	1.85964	1.06661	2.45854	0.759994	3.59137	0.460638	2.73624	0.376084	2.24355	3.20131	1.10713	1.57826	3.17521	2.6507	1.92594	3.21976	1.73768	5.14074	0.931878	1.94704	4.58795
ACVR2B-AS1	1.48136	0.946611	4.42416	2.59184	2.98851	1.37944	0.511706	1.6394	1.57264	2.99887	2.04404	0.599061	0.741608	2.10825	1.48718	2.58186	1.39953	0.531595	0.743579	1.07235	1.60003	2.53402	0.0901827	0.370938	1.52111	1.62999	0.635333	0.961694	0.270757	3.63796	2.58186	1.2874	0.853454	0.9976	2.31353	1.96783	2.86719	1.30359	0.175587	1.56552	2.97973	2.54628	1.18211	1.2258	0.35057	5.65927	0.75193	0.958564	2.37712
SERTAD4-AS1	0.557716	0.158122	2.69469	0.737422	0.602642	1.507	0.693883	0.758955	0.433271	0.433436	0.2218	2.28452	2.53402	0.0319651	1.23135	1.08204	0.523609	1.3063	0.2775	0.260764	0.32359	2.41181	0.367364	0.362595	0.747381	0.644613	0.0129686	0.24728	0.9359	0.170011	1.78119	0.705788	1.21525	0.121912	1.5635	0.601541	0.118203	1.28041	0.281906	0.0417178	0.152562	0.64853	1.51077	0.156096	1.23464	0.0434208	0.958564	0.00595764	0.660506
AC116407.2	0.160572	0.961058	0.617948	0.411967	1.0478	0.515262	0.972893	1.97891	0.510938	0.443091	1.72605	0.491101	0.203574	1.07416	0.412051	0.50916	0.461448	0.494258	0.363664	1.12242	0	0.543868	1.11612	1.24916	0	0.842639	0.767796	0.66308	0.870637	0.724625	0.745258	0.738416	2.62764	0.535484	0.52289	1.15385	1.43181	0	1.09764	1.20458	0.629624	1.5265	0.337991	0.718725	0.915443	1.58632	0.300128	1.71174	0.822309
MIR200CHG	0	0.0469619	1.03459	0	0	0	0	0	0	0	0.239967	0.0400086	0	0	0	0.994363	0	0	0.148343	0	0.653657	0	0	0	0	0.492112	0.0331251	0	0	0	0	0	0.241954	0	0	1.78351	0.0769381	0	0	0	0	0	0.186926	0.149261	0.276734	0	0	0	0
AL355802.2	1.05391	0.828581	1.40636	0.774443	0.683936	1.94666	1.13019	1.99541	3.98728	0.399593	1.39694	1.75373	0.503673	1.11262	1.40705	0.419336	1.25239	0.23332	2.03035	1.10674	1.24942	1.62918	0.392455	1.01374	2.42728	2.8145	0.559791	0.361747	0.62831	0.984595	0.601541	1.00322	0.854027	0.484927	0.714772	0.939117	1.15695	3.89356	0.803377	0.835114	2.95418	1.43516	0.608987	1.93811	0.449477	0.494119	0.615677	0.893425	0.858113
AC026271.3	2.05322	0.711276	0.206563	0.907789	0.828038	0.668643	1.11668	0.473888	1.89106	1.38359	0.845234	1.28985	1.77622	1.01498	1.34502	1.0493	1.6705	1.5097	2.00996	2.21098	1.38655	3.47114	0.919901	1.88822	1.14438	0.91948	0.4204	1.09828	1.24756	0.841245	0.514805	0.785004	0.696871	1.52797	1.09094	1.57019	1.00613	1.29599	0.4979	0.336374	1.12991	1.3394	0.916593	0.893696	1.03147	0.554322	1.09071	1.43972	0.481203
MIR503HG	2.72592	2.06749	0.161316	0.921069	1.63182	0.808874	1.20494	0.560639	1.56163	1.52009	2.61469	2.97663	1.31167	5.3851	1.40836	0.178151	2.5036	0.731754	2.33158	2.07548	0.423622	2.47829	0.144873	2.06663	1.53324	3.99324	1.18626	0.606103	1.25065	1.76394	1.85461	4.35565	1.65546	2.14331	3.28898	0.781155	1.67644	0.49274	1.77357	2.60328	0.485495	0.886589	0.272936	1.42663	1.2052	1.72676	0.0571248	1.23849	1.61212
AL162377.1	1.25065	0.486313	4.20333	1.35041	0.888751	0.832842	0.667108	0.381901	1.01137	1.02796	1.32843	0.774683	0.403688	1.01374	1.21718	2.19783	1.13226	0.771361	0.787867	1.9389	3.54894	1.7709	1.05439	0.45712	2.1644	2.09333	1.53711	2.53073	0.432836	0.763405	1.29599	0.841436	1.74194	0.535344	1.77241	1.03691	1.11534	2.95996	1.18108	0.759994	2.40266	2.40993	0.864007	2.72202	0.738564	1.5975	1.01522	0.387548	1.16349
AP002761.4	0.057449	0.0771806	1.44006	0.290878	0.484927	0.377122	0.548007	0.411353	0.0168131	0.0836149	0.0896824	0.00225151	0.200959	0.232163	0.474354	1.60577	0.135736	0.0219556	0.146625	0.0828326	2.69185	0.249657	0.458124	0.00314338	0.116969	1.02671	0.00142107	0.201328	0.296376	0.0612364	0.00349029	0.397072	0.154559	0.00704028	0.00757578	0.958869	0.125394	0.343741	0.0261357	0.123513	1.23901	0.164521	0.469182	0.0220387	0.0435349	0.122463	0.210863	0.135474	0.196561
AL133243.2	1.21179	1.4235	0.598553	0.77771	0.931762	1.12754	2.26113	2.14159	1.00372	1.27016	0.616304	2.2057	1.54057	1.18159	0.732858	0.204465	1.75069	1.51077	0.875941	1.19686	0.158309	1.84628	0.468921	1.34089	0.295916	0.5039	1.39628	1.2086	1.40019	1.83608	0.968115	1.45273	1.23197	1.39268	1.46211	0.745043	0.635466	1.87231	0.896698	0.877422	0	0.506006	1.96945	0.912782	0.543265	1.08801	1.68894	1.07235	0.916593
BAALC-AS1	2.10654	1.59664	0.208289	2.45502	2.32346	1.56766	0.879114	0.329423	0.148076	2.04859	1.06241	1.37268	2.22378	1.0674	0.993621	4.24114	2.0241	0.821101	0.131237	1.12726	0.897584	0.951766	0.402895	0.70247	1.16783	1.30177	0.81174	1.81263	0.521936	0.852788	1.5497	2.80646	1.50211	2.22246	0.849323	1.39659	1.97855	0.57949	0.623717	1.00322	0.804362	1.5691	0.685859	0.696449	0.90948	0.762679	1.67457	1.4305	1.01651
MIR210HG	0.426473	1.27796	3.69722	2.42051	0.865516	0.602941	0.550337	0.439159	3.1048	1.21587	0.818093	2.87528	2.67441	0.960937	1.2578	1.93162	0.471636	4.52227	1.54299	1.82189	0.381667	1.36026	0.419825	0.753855	1.87732	1.88146	1.33562	0.789053	2.04567	1.87509	0.978155	1.16927	4.59725	0.543265	0.47931	2.90486	0.525279	2.35318	2.29551	1.87111	1.65509	2.06411	1.28191	2.06787	1.10097	3.65814	0.596034	3.45655	0.864007
SNHG20	3.69347	2.31353	4.2893	2.48622	1.81494	1.93483	3.77193	1.89499	2.305	1.57089	4.2799	1.65546	3.6343	2.12189	2.64255	3.45425	2.50734	1.68334	2.73918	3.0877	2.43286	2.59475	2.39444	1.4957	1.89614	2.4095	3.85477	2.16998	1.78626	2.11255	2.18274	3.83369	2.543	2.56849	3.22359	4.00327	2.69521	6.13793	1.79521	2.99219	2.93579	1.75258	1.94452	4.23212	1.91378	2.07209	3.24051	3.61498	3.53695
AC027796.4	0.767596	0.435605	0.811317	0.721774	0.415975	0.394541	0.162546	1.06715	0.690635	0.664752	1.91583	1.83687	0.368781	0.872049	0.354991	0.681296	0.47853	0.218179	1.37654	1.12878	0.194538	1.20172	0.514345	1.1164	1.22724	1.30728	0.67097	0.632108	0.52065	0.499051	0.512483	1.77734	0.329057	0.785612	0.678546	1.05066	1.68002	0.222994	0.630015	1.40553	2.09717	0.983687	0.468921	0.424084	0.336607	1.33562	0.266062	1.49788	0.969215
SNHG11	4.12445	2.92515	5.17816	2.87689	2.52836	3.18827	3.98195	5.45405	5.49153	4.28854	5.34513	3.99122	2.6928	3.05918	2.17774	4.85932	2.98643	2.34644	3.00149	4.12383	2.78854	3.86766	2.60094	2.2854	5.59476	4.02716	3.01983	2.81246	2.88446	4.04591	2.4942	4.18509	4.81206	2.49803	3.36555	4.12721	3.44771	6.43546	3.45715	4.36937	7.65816	5.8082	2.4435	3.8496	2.13564	4.3395	2.3716	3.24965	4.42716
AC027601.3	1.38462	0.936823	0.576199	0	1.5868	0.447586	0.815035	1.5759	1.69	0.217321	2.74649	0.666017	1.30302	0.330585	0.222207	0.215615	0.799143	0.121616	1.24078	1.2847	2.83359	1.62888	0.261132	0.357815	1.05785	0.980855	1.95797	0.551963	0.205762	1.08412	1.94014	2.05364	1.17877	1.63216	0.627351	1.18108	1.76834	0.803377	0.439431	1.55314	1.71569	0.972382	0.256914	0.845794	0.388015	0.236743	0.433986	2.01432	0.682842
AC092718.4	4.93595	6.00955	3.01983	5.78113	7.28816	6.27797	2.83511	5.80498	7.11536	4.9233	9.15436	7.90276	3.89484	6.7435	7.43216	5.9328	8.12038	2.8667	8.88244	11.8669	6.83189	6.82904	3.50147	5.64591	8.04462	9.99758	6.42793	6.81485	8.07355	6.83894	14.1711	6.42019	9.72674	6.35608	6.04845	6.4878	11.0096	5.52319	6.79218	7.64745	12.3454	7.61397	5.20462	5.58558	9.10681	6.61882	3.6619	4.32446	6.84315
PLCH1-AS1	0.216964	0.0308975	6.48137	0.315141	0	0.325402	0.0206519	0.511825	0.502041	0	0.987614	0	0	0.339034	0.0117416	0.0225593	0.024734	0	0.0151036	0	41.0766	0	0	0.00251111	0.180972	0.364968	1.43911	0.510442	0	0.0185245	0.097921	0.00196437	0.0249297	0.136695	0	0.000910341	0.164966	3.16397	0	2.84516	0.0748278	0.443917	3.24216	0	0	0.728343	0.121578	0	0
AL162231.2	2.65698	1.03407	1.24289	0.756143	0.95388	1.80445	2.64639	0.627813	3.65627	1.2886	0.392645	0.597481	0.905011	1.23732	2.81801	2.34155	0.873273	1.65324	1.80756	2.05281	1.64526	1.69266	0.704097	1.32843	0.844074	0.895299	0.989712	2.07124	1.03407	0.260453	0.565182	0.864007	1.31895	1.67531	0.54958	1.05191	2.46522	2.31715	1.30728	1.4681	1.45357	0.790223	1.51007	1.86635	1.73345	1.33562	2.7117	1.12242	2.52195
AC073046.1	2.15656	1.43717	1.13114	1.64745	2.45042	0.481275	1.7149	0.951354	0.272738	0.898175	0.826257	1.36323	1.92108	1.16324	1.68375	0.189756	1.36933	1.31544	2.92312	1.13058	2.02431	2.00035	1.50316	1.62482	0.30736	0.765463	1.41791	1.68078	0.897808	0.834069	0.418398	1.36848	0.108958	2.64925	0.614736	1.06478	0.420344	0.24041	0.554768	0.833642	0.873012	1.12769	0.678626	1.9963	0.620194	0.53858	2.1346	1.45567	0.543601
RHPN1-AS1	3.39347	2.71615	3.12527	3.88249	1.30111	1.40875	1.22149	0.955056	4.49449	1.33659	2.30632	2.61856	4.40389	1.61073	3.18827	3.09837	2.77309	0.859702	2.27749	5.42784	3.47751	1.98268	0.330055	1.3045	0.893425	1.6771	1.15803	2.29023	0.21973	2.32118	7.22202	3.27062	2.64063	3.11832	2.05866	1.62335	1.96085	4.55201	1.2235	1.71212	1.47996	3.00781	0.572295	3.06449	1.2853	1.58859	4.71358	2.62141	1.83645
AP003352.1	2.3384	1.24853	0.432684	0.484134	1.5097	1.13497	2.03479	0.807776	4.37157	1.12585	2.34243	2.66622	1.51042	1.78431	2.06895	0.46515	1.55807	0.625493	1.04444	2.63632	0.997069	2.55429	2.64494	1.50081	1.1951	1.23732	1.56661	0.646035	1.24524	1.42713	2.10232	2.18339	1.94985	1.37851	1.62704	2.55197	1.40636	1.77816	1.53258	1.29443	0.526377	1.1911	0.403688	1.29379	1.46179	0.856446	2.6311	1.84936	1.49189
CASC15	3.09451	1.27406	2.3113	1.03243	0.589428	2.32711	2.90382	1.28068	4.50122	1.45634	1.67305	1.26224	1.60111	1.04415	3.65755	0.838754	2.49754	4.19839	3.39122	3.09562	8.10079	2.40221	0.150377	1.07629	0.746232	1.82389	1.74833	3.60401	0.19163	1.45808	0.871804	1.60749	1.21826	2.02578	4.01854	1.94666	2.25409	3.00516	0.952087	1.26654	2.79849	1.54373	3.90256	4.21813	0.581466	1.94014	3.4191	2.35318	2.51614
AC073896.4	3.89676	4.42045	6.22607	4.76222	2.75137	3.87538	4.11149	8.26552	13.1959	4.79488	9.76368	3.5769	4.20406	4.47204	3.47751	4.11012	5.85393	4.75084	4.73224	4.86192	4.69228	2.93376	5.35166	5.08401	7.23775	6.77281	2.14373	3.35097	3.85734	6.43546	5.87455	7.45535	5.59778	4.16998	3.21566	5.8778	6.59878	13.0657	6.32755	5.70562	9.38223	3.90448	5.45801	4.83019	5.03053	4.36573	3.82733	4.65462	5.43266
AC004803.1	2.09427	1.41493	0.682285	2.08652	1.1164	1.30786	1.17939	1.87911	0.557716	1.0674	1.85848	0.884139	1.0322	1.43019	3.20024	1.88904	1.29412	1.27494	0.771936	0.930372	1.46074	0.906909	0.318337	0.70787	1.38684	0.458789	1.42887	3.96481	0.523479	1.39235	0.568764	2.03521	1.02601	1.69899	0.985408	1.73437	1.64961	0.813134	0.822309	0.987104	0.879372	1.27709	0.58056	0.475548	0.931519	0.745626	1.10637	1.42747	1.09864
AP001160.3	1.81653	0.950911	2.41083	1.82823	1.87318	1.76973	3.37233	0.804362	4.44869	1.11482	1.08779	1.67603	1.05733	1.45667	1.41823	2.64018	1.99333	1.86082	1.68556	2.00952	1.61249	2.00624	1.84039	1.4123	2.65454	2.9958	1.09015	1.57408	0.947989	1.98185	1.8604	1.19453	2.73825	1.63289	1.90175	1.98883	0.879114	1.90774	1.25421	1.02188	2.803	2.97347	1.59034	1.8946	1.05363	2.098	1.2853	0.795585	2.17473
AC009495.3	0.695371	1.51187	2.05745	0.630015	0.00556221	0.855473	0	0.382021	0.273138	0.833256	0.489744	0.17913	0.194773	0.748829	1.27133	1.36661	0.327511	0	0.365619	1.08496	0.215716	0	0.268395	0.14811	1.04201	0.279755	2.82706	4.0278	0	0.0382267	0.00786474	1.00857	0.503783	1.34319	0.317286	0.625493	1.08619	0.155822	0.0194585	1.39989	2.60992	0.728343	1.03199	0.415535	0.379969	1.57019	1.46041	0.650281	0.319494
AC093227.1	2.36397	0.821807	0.884536	1.06436	1.04573	1.36646	2.54962	2.51706	1.41925	1.26408	1.96025	2.3384	0.622293	1.2895	1.8196	1.17066	2.67294	2.20964	1.0781	1.6547	1.58158	0.456719	2.36535	2.47918	0.173768	1.17877	1.41619	1.22605	1.69521	0.78206	0.754684	0.298552	1.05294	0.664279	2.5003	0.720936	0.158037	0.407367	1.58615	0.887237	0.167309	1.15358	0.670505	0.443238	1.66351	1.05138	1.9727	1.03911	1.29532
AC018645.2	2.8371	2.93071	3.57031	4.24257	4.48766	6.49184	2.16484	3.21378	4.46595	3.44316	5.673	2.25593	6.67696	3.82667	5.02338	3.79763	5.94863	4.97187	5.03308	5.78433	3.46527	5.32696	1.74161	4.7403	5.73406	4.15978	3.0393	5.04347	3.57387	5.45801	5.76838	10.0735	8.41488	4.90412	7.21405	5.3118	5.15432	3.50505	3.17255	4.59959	2.77412	3.46643	4.04185	3.31245	3.22032	3.14767	4.51923	6.66353	3.52866
EBLN3P	5.24817	4.49525	2.87881	2.27346	3.21052	3.50624	6.80064	3.5127	1.86635	3.77193	6.08281	5.26318	4.36573	4.8678	6.15085	3.26518	3.18995	9.67025	5.2165	3.64588	2.65747	4.82768	10.2001	6.77956	3.11235	2.03608	4.1452	4.32301	4.47574	2.31618	4.60034	3.83433	4.17891	3.96349	4.60581	3.53217	3.88249	1.7936	5.16906	5.63467	1.82542	2.74649	3.36164	4.11767	6.84171	3.60639	3.6662	5.54934	3.57512
THUMPD3-AS1	2.13184	1.72008	1.75295	1.90094	1.0168	2.13522	1.88703	3.21107	1.34848	1.61828	3.23281	1.80026	1.33631	1.39366	2.51799	1.38044	1.25958	1.16087	1.85885	0.972091	1.61936	2.0344	2.07678	1.27494	1.47313	1.10157	1.76741	2.33158	1.75459	1.84936	1.79247	3.81587	2.74209	1.39299	1.83884	1.78157	2.5166	0.903379	1.58123	2.6628	3.15367	1.52938	1.09361	1.43655	1.90537	2.23381	2.01452	2.12836	2.11809
RASSF1-AS1	0.526741	0.50428	1.12063	1.28343	0.62212	0.701584	0.789936	0.407392	0.484927	0.865516	0.947989	0.570187	0.320217	0.693214	0.0839857	1.77508	0.720235	0.527124	0.396095	0.288174	0	1.66862	0.869416	0.807035	1.47112	0.809717	0.473301	0.919901	0.669764	1.07365	1.15182	0.277161	0.821697	0.247527	0.562705	0.564487	1.47419	1.64595	0.90204	0.64556	2.74209	1.71439	0.881621	1.12431	0.308178	1.79873	0.48176	0.917717	1.66975
AP000640.1	0.365229	0.242659	0.510041	0.906241	0.257281	0.471496	0.426588	0.421753	0.180077	0.0514305	0.767966	0.288411	0.340125	1.15695	0.754976	1.20719	0.497343	0.485155	0.3866	0.514487	0.533845	1.24556	0.036314	0.323439	0.538237	1.3014	1.25297	1.05007	0	0.932877	0.92468	0.891874	0.783855	1.09815	0.328366	0.220241	0.373598	1.03293	0.0979408	0.220225	0.79178	1.13352	0.465738	0.420893	0.605818	0.476761	0.831406	1.66063	0.198139
AL139287.1	4.28487	3.82034	2.17276	3.42631	4.12049	1.81341	3.69405	4.55281	3.39236	2.92416	5.55727	9.33183	1.84704	2.92569	4.01048	1.99669	2.87178	1.96945	3.33803	2.34196	2.48483	3.04706	4.62328	4.46973	3.67473	4.67275	5.68674	2.80948	1.79091	3.60699	2.53073	6.40764	4.57942	3.97927	3.67235	5.71827	4.68156	3.92597	3.25076	6.34498	3.53754	2.92515	2.29551	3.23116	3.97599	3.25744	3.26295	2.96209	3.97731
SMIM25	1.5879	8.99109	25.954	5.09213	1.59535	7.93041	1.17628	5.61807	3.97008	5.27816	1.44409	0.680909	0.406399	1.45237	1.39005	11.0722	0.926107	4.14314	2.01412	1.80445	9.22847	1.80872	1.64492	0.44995	6.22253	4.0709	5.36865	9.58405	3.34982	3.4688	4.19137	1.5691	5.0912	1.35356	1.93362	1.89064	5.52919	14.7366	4.98658	8.71732	13.2645	3.28005	8.19985	5.55238	2.86472	12.5939	1.67568	3.0882	2.11892
AC000123.1	1.28829	2.31531	0.208565	0.427882	2.51865	1.12534	3.31407	1.2021	2.24973	2.02557	2.75383	2.17386	1.31267	2.98743	2.11532	0.823136	1.43409	1.53502	5.27537	1.88182	0.725466	2.34016	1.87932	2.7132	1.2703	0.668194	1.3762	1.67305	1.99067	2.08019	2.53214	2.86104	1.89238	1.30661	2.13439	1.43864	2.63154	0	1.745	2.7553	0.877714	1.4547	1.0384	1.67603	2.10143	0.629108	1.44793	1.76973	1.11183
AC099850.3	9.47176	4.376	0.602237	5.55139	5.34513	4.93008	7.06263	4.05936	2.85627	5.21746	1.40522	9.68964	11.0913	7.28026	10.836	5.35636	7.74991	5.63359	22.378	8.75154	7.56136	7.09598	3.75626	5.85045	3.98331	4.67761	11.8933	8.27383	17.9401	6.87877	6.03115	6.0209	6.0209	13.2132	3.34305	3.56912	5.51728	3.47517	5.23705	8.75384	4.24611	7.5136	8.42508	7.30921	11.6288	3.21698	6.44564	12.3008	3.88119
SLC12A9-AS1	1.04173	0.390162	1.80062	1.41332	0.656507	0.889499	0.423044	2.44304	0.745726	2.07678	1.71324	0.350323	3.82922	0.761398	0.0911954	3.3227	1.88504	0.173563	0.618911	1.26224	0.799765	1.41397	0.969673	0.702685	1.54656	1.47174	1.51662	1.46379	1.14974	1.6394	2.46038	1.28255	1.36689	1.02477	1.55602	1.21468	0.257184	3.6028	0.510793	1.07338	1.89575	1.41823	0.266324	1.14863	0.262784	0.776789	1.12252	1.95819	2.5288
AC012615.1	3.02354	1.67457	1.38462	1.69973	2.16868	1.39694	3.12743	2.7069	3.16182	1.2889	4.77522	2.27522	1.72755	2.1708	1.42083	1.4005	1.59535	0.810179	2.16955	3.81912	1.39005	4.33334	3.01143	1.46074	2.88086	2.23424	2.30183	1.81805	1.17628	2.11596	2.7122	3.47114	3.17412	2.19518	2.47132	2.76177	1.90941	2.05946	3.10849	3.07664	1.96988	2.05364	1.70834	4.29716	2.39579	2.47362	2.21583	2.91091	1.94378
DUBR	1.97433	1.30479	1.36534	1.54758	1.08024	2.21669	4.31874	2.4942	0.454845	2.13695	1.91338	1.15439	2.28452	1.22149	1.0695	4.05258	2.06411	2.30405	1.988	1.34564	1.67966	1.63254	0.603836	1.29133	1.06172	0.719821	2.25061	3.15853	2.04154	2.34155	1.35641	2.3487	1.83921	0.651199	2.1484	1.38905	2.42728	0.696793	2.96157	2.03982	1.76741	1.52248	1.42579	2.11937	2.5288	2.21363	2.57473	2.49891	1.58188
AC147067.1	0.624048	1.62048	4.20767	1.87397	0.58314	2.76721	0.431331	1.50717	2.36807	1.44245	0.758051	0.452601	0.955997	0.849111	0.123273	2.50917	0.4058	1.46643	1.00346	0.28162	1.18654	0.415672	2.54115	0.865885	0.949521	2.16652	2.21583	1.56125	0.95388	0.14432	2.40902	0.292914	3.43914	0.457217	1.16768	0.527749	0.339519	2.99168	2.81046	0.789936	3.36274	1.7287	1.86241	3.66865	1.67677	2.82756	0.0800826	0.723301	0.865985
AC002398.1	2.90022	1.46678	2.9662	1.988	1.3051	1.66634	0.891874	1.392	5.238	1.46041	2.74748	2.25633	0.842254	1.2763	0.975318	2.51706	2.62764	1.75831	1.4202	2.2057	1.77279	2.48529	1.33189	1.62797	3.36328	3.61068	1.00689	1.57229	2.55429	2.75085	1.85341	0.626489	3.03094	2.26031	1.3388	2.0993	2.05907	5.23238	2.8667	1.46211	4.08436	2.09333	1.90376	1.45889	1.88446	1.99952	1.71026	1.55616	1.55428
AC008393.1	1.52147	0.740323	0.75571	0.506183	0.651709	0.774222	1.00184	2.53354	1.2783	0.956917	1.51415	0.918658	1.61318	1.27227	1.25659	1.37335	1.47555	1.35673	1.04733	0.893696	0.810517	1.50178	0.784602	0.526669	0.485898	0.417162	2.10315	1.07706	0.551356	1.3576	0.712183	0.816297	2.49517	0.704465	1.44705	0.579542	1.19169	1.63466	1.23464	0.749959	0.694259	1.38775	0.869685	1.79247	0.949123	1.68416	0.86211	1.77816	1.75563
AC004816.1	0.34262	0.582705	1.51795	1.46074	0.144379	1.15803	1.91626	1.68134	0.984595	0.995848	0.692383	1.97352	0.421341	0.630015	0.810351	0.730752	0.730752	0	0.012105	0	2.79254	0.0526109	1.15238	0.516868	0	0.242019	1.27978	0.346593	0.22117	0.428249	0.280576	0.491023	0.0513082	0.394587	0.70787	1.48479	1.09709	0.433271	0.911935	1.19154	1.42663	0.780037	0.627156	0.070472	0.60808	1.31562	1.12754	0.436995	1.15114
AL606834.2	1.93811	1.87338	1.37929	2.55811	2.36268	3.15742	0.677243	1.60681	2.51201	2.77211	2.76227	1.30908	0.98793	1.88944	2.23291	1.93971	2.28452	0.762833	1.68334	2.52789	1.23984	1.07972	3.22359	1.36675	4.15629	3.30794	1.85176	1.794	1.97855	1.75797	2.974	3.04706	3.65074	1.92073	2.76819	4.0904	2.62527	3.33468	2.29247	2.19166	2.58617	2.0696	3.02354	1.64526	2.95728	2.57876	0.91948	1.68002	2.29916
AC018529.2	0.487426	0.408216	0.550029	0.589119	0.201958	0.774443	0.00243142	3.64096	0.272367	0.537086	0.655559	0.0137743	0.123872	0.416066	0.192087	1.39464	0.295042	0.411925	0.0583497	0.162879	1.5135	0.063218	0.24858	0.436201	0.647443	0.873122	6.31489	1.10394	0.268361	1.11888	2.1627	0.681976	5.37543	0.285054	0.303141	0.204593	1.28285	0.155321	1.24348	1.06856	6.14136	1.54863	2.42186	2.39211	0.232149	2.52789	0.318483	0.905906	0.0897773
LINC01871	0.40863	8.23142	2.01099	2.1019	4.02655	0.926546	2.15576	0.60808	3.2956	3.40135	3.48165	2.65213	0.281131	7.06884	2.42728	0.611287	1.55151	1.31838	0.469737	0.405541	2.53637	0.396696	4.36138	1.35143	1.69406	10.9589	0.630106	0.306724	2.94085	1.17968	1.50149	0.27725	0.753167	2.15406	1.41199	2.59326	2.3716	3.16878	3.57449	3.35322	1.77453	1.408	4.905	0.209344	4.68511	6.04376	0.737111	0.21873	6.54575
SNHG3	4.30361	4.23905	3.64405	3.05918	3.87673	2.53261	6.39001	9.56181	3.80953	4.45775	5.09568	5.82017	2.77461	4.13958	3.13917	2.45641	2.65552	1.70874	5.0903	2.84257	3.6656	11.557	6.04493	3.48282	3.6856	3.74813	7.47658	4.58951	3.06023	3.57329	5.51531	3.0325	5.7747	3.14713	2.66909	5.2083	4.905	2.7558	6.29405	10.3512	4.02655	3.0455	6.70376	12.244	4.70242	2.95728	3.64653	6.66485	4.25457
AC018904.1	1.34666	3.85154	1.47638	1.16145	2.45265	1.85139	4.74272	1.92431	1.00104	2.15749	3.89937	2.74209	1.96924	2.82658	2.23335	2.7578	1.25625	1.92553	2.48954	2.005	1.25535	3.6355	2.43976	3.08405	5.76284	1.72008	3.25744	3.28171	2.23604	2.71813	2.90281	2.67246	4.91005	1.94666	2.36133	2.41815	3.94105	3.48398	4.42643	4.54037	2.18819	2.96209	1.65509	4.78495	3.31135	0.920018	1.10913	1.78897	1.80222
AC048341.2	2.0394	1.75144	1.46511	0.658221	4.32951	0.825959	2.94957	2.46201	3.27009	1.97152	6.1663	1.94014	1.70386	3.22577	2.80696	0.287185	1.71508	0.805667	1.63254	2.32798	0	2.33072	2.78007	1.65661	1.16698	2.84913	2.17734	0.651545	2.98697	3.41967	2.94745	3.47517	4.49067	1.90094	2.23953	2.47223	2.68892	1.70538	3.21698	3.28563	2.27439	1.13382	0.504767	0.61525	2.26688	4.05258	1.65661	2.78306	2.39034
LINC00963	2.38575	5.69097	8.27775	4.57942	2.97558	5.12267	1.94859	4.24322	2.71033	4.32593	4.24188	3.77759	3.54718	2.5477	3.69467	9.02661	1.65324	4.24322	3.87606	1.94264	3.34982	2.69232	2.60846	2.92515	6.66353	4.31373	3.63977	4.09648	1.77582	6.82042	2.98026	2.18862	4.70889	2.07678	2.76129	3.13538	4.481	5.23521	2.46708	3.34642	5.68567	8.59654	3.77379	3.78008	3.85541	4.50122	3.8254	5.10838	4.67922
AC006504.5	1.70612	1.63182	2.96157	1.72228	1.23079	3.08405	0.925826	2.08142	2.91244	1.5865	1.47043	1.76134	1.82	1.72305	1.111	1.79247	2.66372	1.73711	1.5132	1.77202	2.97295	1.94303	1.20547	1.13601	1.56481	2.2409	2.77705	1.74463	1.63865	1.92184	1.4844	1.53918	1.72119	1.45634	1.60966	1.29163	2.47872	2.35409	1.54758	1.4749	2.55103	1.48747	1.60284	2.24534	1.02723	2.29467	1.75069	1.3438	1.08099
AC145423.3	1.29805	1.20308	0.331124	0.382925	0.621815	1.12144	1.18821	1.22526	0.468871	0.557716	4.23979	0.621966	0.743579	0.809717	1.71134	0.753855	0.915196	0.204812	1.36879	0.671173	0.502041	1.32085	0.149858	0.509869	1.12991	0.554768	2.13481	0.928709	0.978397	1.66672	0.552336	1.9385	1.55314	0.742893	1.64338	0.950657	1.59325	2.52035	0.202976	0.835628	1.05708	0.828349	1.71134	0.567441	0.525932	1.40315	1.32668	1.8826	1.55009
AC005261.1	5.01372	3.92463	4.19625	2.37896	4.51026	3.42195	5.67506	6.83189	4.89315	3.82987	6.75465	5.26138	3.79506	3.54838	3.73879	3.69405	7.59673	3.81204	3.71075	3.04191	3.73997	5.16541	4.36431	7.83298	5.54029	5.67197	6.02433	3.06289	3.21919	4.93851	4.95736	6.07241	5.17998	2.34063	7.04872	5.52821	7.03532	3.97205	5.13356	4.14519	3.53278	4.1844	3.31191	3.90966	4.52077	4.87283	4.657	3.93773	4.6578
HOXA-AS2	1.01548	0.149391	0.422742	0.260616	1.01626	0.539028	1.0826	0.0745774	0.408792	0.375548	0.0251071	1.58012	0.983687	0.0627887	0.00524217	0.156907	0.186983	1.12922	2.26072	1.57019	0.351688	0.287185	0.269569	0.680909	0.405101	0.369374	0.147444	0.291597	0.58221	0.715502	0.3411	1.11691	0.49067	1.28255	1.20917	0.234369	0.125445	0.222255	0.226098	0.554236	0.0744483	0.292668	0.471912	0.627813	0.129803	0.0758636	1.1507	0.599588	1.1066
AC090617.5	1.19307	1.14438	2.66622	1.90194	1.07629	1.79753	2.55858	1.38877	3.96481	1.45273	2.09865	1.19279	0.775612	1.55249	2.84311	1.8037	2.02942	1.97855	1.50316	2.0891	2.15058	1.65733	1.88822	1.44705	2.28452	3.3102	0.236872	0.970386	1.19525	2.42139	2.03035	1.10182	1.527	1.61502	1.02945	2.07416	1.86674	3.49616	1.72906	0.875941	1.00004	1.73251	2.49281	1.56163	1.96166	1.37108	1.04492	1.32085	1.74142
AC105206.2	1.64595	1.31224	0.569644	2.02157	1.81104	1.34975	2.34687	1.05905	0	1.49362	1.41856	1.06502	1.81536	0.490893	1.28009	1.29718	0.167534	2.39759	1.19453	0.961928	1.31133	1.36534	0.491528	0.704606	1.34785	1.11113	0.71355	0.925826	0.92186	1.02769	1.18185	0.911156	0.775795	1.84743	1.70048	1.59933	1.87753	1.20379	0.747486	1.47588	0.692792	0.66174	0.733682	1.3756	1.04415	0.523479	1.26756	0.708735	0.789053
AL732292.2	1.34165	0.335099	0.128803	0.504088	0.263506	1.36089	1.05294	0.519723	1.84898	0.599508	0.264442	0.724336	0.0891329	0.704195	0.264442	0.711433	1.18767	0.296447	1.28175	0.593552	0.376128	0.636154	0.166972	0.362773	1.111	2.41405	0.407367	0.641661	0.671257	1.2847	0.598917	0.320548	1.63796	0.275799	0.384435	0.135177	1.1394	1.05341	0.444728	0.410404	1.5204	0.705411	0.373598	0.523609	0.342226	0.279186	0.624856	1.18	0.854936
AC027097.2	1.75069	1.19624	0.887914	1.46842	1.13086	1.12812	1.50802	1.29953	1.20719	1.32463	1.90135	1.74463	1.21946	2.37623	1.82347	2.44994	0.392645	1.21652	1.30271	1.81842	2.36045	3.09993	3.39631	0.803293	2.09841	1.07391	0.557569	2.08652	1.7031	0.925826	1.22556	0.849664	0.306871	0.771752	1.3756	1.01498	1.41297	3.86253	1.56125	0.849664	0.330411	1.67531	0.793438	4.00924	2.15855	0.726194	1.93382	0.704292	0.899495
AC023983.2	1.19365	0.89483	1.86128	0.469112	0.283988	0.736509	0	2.24973	5.65407	1.42629	2.2018	0.112356	1.07404	3.6131	1.75981	1.16671	0.881398	0.108465	0.403688	1.04392	3.31407	1.57337	0.116	0.216489	3.26019	2.72986	1.75373	3.01558	0.0777712	1.40906	1.32148	1.54231	4.47574	0.780469	1.05294	0.947058	0.630239	5.47854	0.343059	2.04646	2.97295	2.03521	1.31498	1.33122	0	2.25593	0.51556	1.30754	1.79011
ETV5-AS1	0.876148	0.501828	1.11089	0.396759	0.635333	0.685481	0.388885	0.688349	0	1.02531	3.37975	0.416386	0.240989	0.899914	1.9389	0.0611576	0.603033	0.171467	0.355749	0.290412	0	0.173131	0.11663	0.370176	0.722946	0.540004	1.20637	0.721028	0	0.804714	0.77412	3.08242	0.834432	1.23229	0.699906	2.2057	1.88984	0.634324	0	0.707159	1.07391	0.944833	0.234296	0.617204	0.259872	1.20834	1.13989	1.52867	0.986846
AC126773.2	2.74164	0.501198	2.99759	2.1292	0.612411	0.489422	0.0733934	1.85964	6.40246	2.45552	2.71714	0	0.328053	3.73879	0.295474	2.71857	1.51415	0.0656813	0.336566	0.925826	4.75736	4.07022	1.34848	0.00496006	9.2599	3.40135	1.408	7.02045	0.0168453	1.43214	1.26771	1.49121	0.866268	1.74613	5.02431	1.99212	1.94095	9.91963	0.125445	3.44543	2.98697	3.43741	1.96123	1.13551	0.467591	4.76383	0.156022	0.00832768	5.51429
AC095057.3	1.27045	0.395123	0.228851	0.0422456	0.714019	0.334299	2.65989	0.536932	0.901813	0.485155	1.78664	1.03811	0.317371	0.849664	0.814487	0.191743	0.735206	0.731422	0.910401	0.627351	0.411707	1.95797	1.22119	1.03384	0.904347	0.483942	0.622781	0.568931	0.356075	0.655794	0.220506	0.731914	1.19686	0.761607	1.07548	1.2889	1.43409	0.296509	0.633226	0.856917	0.0806762	0.286203	0	0.63135	1.30908	0.365842	1.16145	1.11312	0.461321
AL451165.2	2.14711	2.19914	4.52678	2.65698	1.33631	3.85668	1.39884	4.86192	5.35259	2.08781	5.20462	1.5979	1.85885	2.1327	3.63977	3.15905	3.55544	2.37623	1.27002	2.73726	7.92485	2.44438	2.13522	1.05089	4.24468	3.41563	2.56	3.51449	1.41297	2.27258	2.81801	2.34914	3.14767	2.10481	4.43984	2.05661	4.03582	6.99402	3.43105	2.27258	5.28659	3.06768	3.66497	3.73568	2.46849	4.1652	3.06237	2.56426	4.57082
AC002470.1	1.45702	0.944503	2.71126	1.28343	0.850295	0.845599	2.69737	0.316191	2.23648	1.63538	1.73554	1.25869	1.031	1.32703	0.827106	2.82253	1.23281	0.803049	0.504854	1.5256	1.75867	3.37575	0.688272	0.883429	10.8761	1.2086	1.74678	2.24973	0.962044	1.71249	1.69561	0.922128	2.67096	0.893696	1.95069	1.00244	0.917813	4.67592	1.29612	1.6015	4.69189	3.43046	1.52903	1.72567	0.832201	3.33353	0.681976	1.39464	2.45688
ATP2A1-AS1	4.19839	1.08967	2.05196	3.39515	1.57502	2.86176	2.93022	4.20838	7.34605	1.41891	3.39793	1.51285	0.80673	1.38234	1.34089	4.65217	3.67109	1.22057	2.03479	5.03224	4.56604	2.84714	1.33955	1.40508	8.77215	3.3386	1.60716	1.41478	2.27566	1.47964	3.55784	0.670177	4.41897	1.66549	2.62956	0.523479	3.38032	4.90925	2.97188	2.03521	9.99758	3.92922	2.579	1.94541	1.36121	4.4234	0.614085	2.81046	3.58776
LINC02361	0.544059	1.12263	1.89106	1.03174	0.780037	0.582824	0.132726	0.251445	0.252763	1.25686	3.5127	0.170754	0.291055	0.78206	0.0593448	0.305895	0.245844	0.840489	0.138099	0.195312	0.425457	0.0199692	3.65814	0.762431	0.861026	1.1496	0.885237	1.23874	0.59937	0.291753	1.34502	0.0101123	2.61901	0.381543	0.866855	0.266552	0.739442	1.61107	1.76394	1.03433	4.10272	1.05581	0.672686	1.93971	1.3051	2.09842	0.0201078	0.398201	0.634324
GARS-DT	1.02137	1.46713	0.615965	0.696612	0.773749	0.786364	0.832201	2.04943	0.640071	0.820467	1.53295	0.804164	1.32649	1.02465	1.85964	0.89715	1.67012	0.831129	1.49397	1.26742	1.21826	1.42647	1.11775	1.16509	0.850957	0.950911	1.63111	1.11286	0.734084	1.3021	0.912782	1.91626	3.13485	1.84822	1.44673	0.836749	1.43516	1.05415	0.756327	1.46643	0.9359	1.0476	0.691488	0.730124	1.15803	1.13034	1.3829	1.43717	1.44705
AC010834.3	2.31488	1.60681	0.431067	0.894149	1.28255	0.9016	1.83137	0.737349	0.645828	0.996383	1.41001	1.78937	1.15358	1.50597	0.779832	0.796685	1.27045	1.1791	1.38359	1.28799	0	2.10912	0.928464	1.24045	0.502592	0.503783	1.3555	1.03243	0.777216	0.824208	0.879114	2.05787	0.92468	1.46005	1.3014	0.817104	1.527	0.349335	0.442052	1.11872	0.0926987	0.656507	0.0588845	0.526669	1.16174	1.03501	2.10994	1.90537	0.562317
AC055854.1	0.00165578	0.562981	1.14655	0.182377	0.046871	0.216354	0	0.0344962	0.0656129	0.0226958	0.119424	0.700949	0	0.144355	0.01546	0.535234	0.00297481	0.00617523	0.00250608	0	0	0	0.151849	0.00145296	0.219506	0.0110134	1.77241	0.0189998	0.0121512	0.130089	0	0.0179287	1.78271	0.00195346	0.151129	0.534922	1.00562	0.454143	0.678546	2.18819	8.83664	4.63012	1.59718	0	0.945433	11.5445	0.000436905	0.0390251	0.00485156
AC253536.3	1.19772	0.811418	0.364769	0.398324	0.602405	0.346346	0.331875	0.122742	0	0.710464	1.18135	0.892931	0.638596	1.21811	0.942978	0.548908	0.604608	0.395362	0.959809	0.760626	0.153998	0.074151	0.272738	0.960937	0.640071	0.541808	2.50121	0.31248	0	0.151129	0.0777885	2.56995	0.0701814	0.975209	0.444336	0.54579	1.01256	0	0	0.474487	0	0.510938	0	0	0.351811	0.38026	1.08285	1.68632	0.386726
AC006449.6	1.85926	1.62558	2.81346	1.45837	2.47592	1.82189	1.87669	2.48008	3.442	0.912876	2.14031	1.40352	1.00116	1.36534	1.46411	1.19948	1.31562	1.62263	1.65984	1.63395	1.82426	2.1331	2.3442	1.10212	2.98026	2.20738	0.597354	2.39308	0.484492	2.88292	1.98717	1.74913	2.97137	0.986395	1.2874	1.68556	2.86924	3.28507	2.05787	1.67229	1.72716	2.80899	1.12922	1.745	1.72605	2.96569	1.06661	2.22546	2.14331
AC135507.1	0.523959	0.38526	0.278091	0.806642	1.34198	0.57918	0.70151	0.878218	0.384942	0.67097	0.923249	0.317993	0.327802	0.553393	0.93862	0.546239	0.375904	0.57079	0.191416	0.230721	0	0.507343	1.35747	0.567642	1.46794	0.613779	0.508632	0.0716981	0.865516	0.802443	1.03923	1.00488	0.833042	0.282712	0.805478	1.90094	0.728817	3.99258	1.03501	0.270355	0.543601	0.984974	0.929985	0.61548	0.603659	0.535066	0.21886	0.401244	0.737349
AC018797.2	2.73726	1.44979	0.936116	2.6502	0.969456	3.27173	1.77622	2.76671	3.5316	1.33157	2.55148	1.29624	1.05166	1.48099	2.56897	3.10046	2.15833	2.59087	1.01713	2.49937	2.80398	1.71729	0.55283	1.48542	1.81455	2.51201	2.48954	1.37587	1.4005	2.25148	2.25593	1.81064	2.04567	1.71288	2.07939	1.24886	3.09451	3.94363	0.848481	1.33467	2.98798	2.107	1.62116	2.09758	1.47824	2.0241	1.61536	1.90903	2.12322
SPART-AS1	1.74613	0.960745	1.73891	1.78197	0.416252	0.519846	0.205106	0.917063	1.33438	1.24467	2.44304	0.402311	0.425835	1.41463	0.859949	1.73175	1.25146	0.314501	1.10097	0.79386	1.40951	1.3101	0.0544582	0.695153	1.49157	0.605933	2.186	1.35823	0.430256	0.306977	0.655393	2.23871	2.82706	0.309216	2.03982	0.244934	1.07129	3.69625	0.31611	1.61605	1.8026	1.29501	1.05037	1.53258	0.681815	0.586676	1.98306	0.633948	0.249108
AC107952.2	1.48084	0.188931	0.220241	0.454288	0.715298	0.394168	0.574206	0.60808	2.73624	0.169284	1.28255	0.875254	0.281131	0.436794	0.938915	0.28939	0.679487	1.48526	0.351518	0.878218	0.630172	0.0896585	1.43409	1.10689	1.75831	0.706346	0.0662859	0.905011	0.095331	0.176211	0.381389	1.30177	0.0847216	0.68362	1.55538	1.64526	1.80241	1.36307	0.783063	0.547354	0	0.302977	0.269198	0.620552	1.83177	0.610761	0.647443	0.288761	0.580137
SP2-AS1	1.4534	1.02515	0.610301	0.761782	0.728657	1.18683	0.381153	1.43848	1.06349	0.903607	0.739442	1.08204	1.21152	1.09094	2.2801	1.13468	1.31224	1.82389	0.829691	2.50872	1.19307	1.18085	0.415481	1.11888	1.36438	1.00244	0.933183	1.79208	0.884536	0.749005	1.33379	1.73251	1.46074	1.42579	1.49465	1.20172	0.723204	2.42007	1.01803	1.00215	0.639071	1.62482	0.735575	1.01326	0.882963	1.14465	0.75571	1.69038	0.675701
AC100791.3	0.295631	0.678858	1.08219	0.964175	0.196458	1.42513	0	0.856578	0	0	1.13171	0	0.0452191	0.0328934	0.351417	2.73038	0.0439106	0	0.0632229	0.397324	0	0	0.0275946	0.0490648	0.992693	0.520897	3.52571	0.301004	0	0.64261	1.89259	0.0735285	1.79873	0.23634	0.80105	1.32973	0.993621	0	0.085431	0.791675	1.84667	0.629036	2.56592	0.294308	0	0.626637	0.329711	0	0.0955918
HOXD-AS2	1.17681	1.63148	5.04176	0.320548	1.78233	2.09888	2.07249	2.87228	4.97008	0.815697	5.29865	1.75029	1.78585	1.39729	0.0625896	2.76475	2.63872	1.36534	1.8377	2.23648	3.32575	1.94137	0.545321	1.9102	4.66403	4.95651	2.25238	3.14767	3.22523	3.18178	3.2502	2.51014	2.73276	1.83213	2.57092	3.59256	1.31101	0.163354	0.0766873	0.00202398	6.27192	3.70269	2.95574	3.43914	0.202976	1.573	0.645269	1.89538	2.88597
AL451085.2	0.979128	0.554322	1.34027	1.04116	0.755357	0.77118	1.82465	1.2168	3.55074	1.06265	1.37723	1.45438	0.691013	0.879114	0.529113	1.08732	0.879753	0.914814	1.33596	1.13352	0.976322	1.3762	0.755534	0.875444	1.98925	1.41791	0.494621	0.815889	0.66308	1.42818	0.669397	0.395123	2.14969	0.996107	1.20834	0.968484	0.90984	0.917307	1.00755	0.862781	3.90901	2.60656	1.01184	1.11234	0.773749	2.47038	0.831631	0.794856	1.87591
LINC01355	1.48347	1.48099	0.400655	0.102865	0.669885	0.515681	1.30976	2.06915	0.657542	0.912156	1.84548	2.42547	0.513467	1.52352	0.780677	0.14641	0.525058	0.543939	1.55046	0.527034	0.201621	0.902471	1.20118	1.33219	0.530348	0.720235	1.64813	0.770453	0.251565	0.899495	0.770827	1.95841	2.11168	0.737275	1.04444	1.76741	1.61353	0.606744	1.44913	1.54863	0.167139	0.487685	0.076141	0.214497	1.5759	1.06764	1.41164	1.47347	1.06424
AL133371.2	0.845697	1.62409	0	0.681154	1.36632	1.83014	0.313978	0.159054	0.74938	0.941651	0.978155	0.444234	0.53858	0.812491	2.53637	0.676406	1.8824	2.38715	0.756633	0.443734	1.17392	0.164811	4.59029	2.64255	1.34884	1.65767	0.794057	0.753933	1.33347	0	1.92632	1.13251	0.146799	2.87934	1.53989	1.40875	0.547926	1.70757	2.84814	0.296819	0	0.590934	1.14615	2.1138	2.36375	0.695473	0.950166	0.382366	0.596365
ZNF561-AS1	0.875941	0.895802	1.234	1.48747	0.410976	1.408	1.74577	1.77852	1.8826	1.46411	0.728041	0.961179	0.908299	0.931762	1.26498	2.5534	1.33034	1.89653	1.2503	1.76203	1.37198	0.72702	0.766719	1.21652	1.08175	1.78271	0.816297	1.1105	1.79442	1.33438	0.668827	1.76549	1.63111	0.577558	1.45837	0.813422	1.05265	1.79595	0.986846	1.09175	3.807	1.58362	0.907115	1.35992	1.01739	1.5132	0.699584	0.281987	1.45176
SNHG6	55.8874	37.5884	21.3932	16.2642	21.8498	27.9864	38.4477	56.0871	42.6837	22.1004	51.0227	26.5971	78.3959	25.3631	18.6965	25.8958	26.7777	12.0747	30.2438	22.0449	126.369	53.3716	31.8795	15.3372	24.9943	15.1868	20.8223	56.8277	10.0253	31.1927	23.322	60.4993	28.1279	32.9665	18.1205	47.5903	21.6843	27.0879	17.4442	23.8898	18.8121	18.4435	27.7126	42.0522	21.8306	9.79259	35.8015	24.1521	16.585
SNHG12	3.28282	3.1986	1.4738	2.07846	3.17412	1.92999	3.49265	11.3644	3.37064	2.64302	3.88376	5.28659	1.52352	3.53339	2.15921	1.79673	1.63975	1.7435	2.39626	2.08611	1.64087	3.0455	5.10207	2.34288	3.16766	3.30738	4.21599	3.08242	1.95147	2.69469	3.59079	4.13958	5.32696	2.45737	2.18467	5.13356	4.8129	1.67817	6.60667	5.38698	4.35638	2.51103	1.68856	5.03224	3.84193	3.6391	3.21	4.54427	3.91879
AC136475.3	0.485647	3.73009	1.97454	1.10529	1.2578	0.881864	1.24496	0.849492	1.06448	1.76058	3.46469	1.45207	1.11021	3.14079	0.264442	1.11248	0.855791	0.434886	1.45237	1.1017	0.284732	2.14417	5.95649	0.393425	1.15497	2.38671	0.833884	0.227038	0.870637	0.879547	2.04609	0.295631	1.86128	1.46395	0.52289	0.93058	0.383218	0.858342	2.23152	3.49909	0.629624	0.638982	0.711878	2.70442	4.11079	3.48224	0.242622	1.22666	1.77774
LINC01588	0.028605	0.813745	1.58045	0.716621	0.253299	0.956248	0.13549	1.42647	0.235836	0.389078	0.207158	0.140754	0.0592001	0.545956	0.847244	1.48747	0.0743743	1.0674	0.172411	0.167232	0.203474	0.217265	1.52632	0.0741075	0.763941	0.48778	0.760524	0.790649	0.267523	0.48778	0.853454	0.116507	0.505759	0.094519	0.34968	0.215464	1.00042	0.411806	0.491272	0.920134	1.44475	1.25904	4.55119	0.409113	1.38044	0.68021	0.318744	0.169476	0.145085
TRAM2-AS1	3.37176	1.903	1.59251	1.2122	2.29733	2.87476	4.79979	2.07979	1.76433	2.41223	4.32082	2.76721	4.67041	1.74463	3.18073	2.19122	2.34288	3.41221	5.1937	2.56709	1.14233	1.66783	1.67568	1.94014	2.89409	1.24467	2.58568	2.96781	1.86396	2.19395	1.99046	3.36443	3.43449	2.66087	4.50879	2.80152	2.36896	2.04236	3.31686	0.980102	1.83137	3.27009	1.82823	3.34305	2.01079	1.72305	1.96331	2.44304	3.3982
ATP1B3-AS1	0.459178	0.756034	1.46411	0	0.541739	0	0.413467	0.395935	0	0.555358	1.48865	1.66351	0.366052	1.30542	1.8353	0	1.08801	0.486265	0.607116	1.78157	0.788642	0.261411	0.0760494	0.63287	0.469247	0.347881	2.43148	0.507982	0.536747	0.671625	0.436201	2.81601	0.113382	0.676406	1.82036	1.24136	1.31767	0	0.250103	2.04068	0.4979	0	0.261057	0.262813	0.643203	0.55601	0.475088	1.96534	0.561528
AL132989.1	1.52367	1.7913	1.62154	0.388649	1.47931	0.335654	1.1209	1.42695	0.184201	1.54405	5.63777	2.39759	0.96039	1.63039	1.87753	0.304091	0.946026	0.753261	1.55151	1.1852	0.282536	0.926767	1.7913	1.60268	0.955767	0.597561	2.44583	1.14906	0.357815	0.995848	0.449102	2.52217	1.48915	1.48948	0.889697	2.20786	1.53465	0.517636	0.893425	2.05196	0.444039	1.15883	0.0416259	0.0871159	1.68518	1.53621	1.5797	2.44068	1.58841
AC090589.3	1.09815	1.67418	0.886349	0.318872	1.39042	0.514555	1.38264	1.83978	0.764991	0.805667	1.79853	1.7847	1.10913	1.21652	0.713244	0.131911	1.00488	0.635466	1.58012	1.06377	0.543527	0.569972	1.6671	0.974595	0.621295	1.69502	0.907341	0.500439	0.442052	1.38877	0.450694	2.84206	1.52383	1.85102	1.08313	1.91546	1.10913	0.827002	0.732209	1.08677	1.05066	1.27196	0.625781	0.334756	1.37898	1.07416	1.14615	1.35041	1.01396
AC018647.2	2.49891	2.415	2.55005	3.00989	2.85221	2.58942	4.81041	2.19349	2.20395	1.95922	1.46842	2.5036	4.24959	1.94704	3.41167	3.51986	2.46085	3.2416	4.86697	3.6391	2.40446	3.26956	1.70192	3.08028	3.91751	2.04815	4.35266	4.26706	0.935625	3.51738	2.43238	3.29784	4.39861	3.46238	3.50624	3.84897	2.93832	2.95625	2.8346	3.3667	2.87328	2.63921	2.55197	2.8346	2.54393	2.84206	1.92753	3.06076	4.39353
AC012181.2	0.567441	1.11262	0.342786	0.563263	0.953696	1.11612	0.706346	0.372362	0.357115	0.601216	1.14516	1.4123	0.052337	0.979351	2.90074	0.343597	0.430394	0.503203	0.424643	0.434999	1.05415	0.475018	0.830897	0.970893	0.395259	1.83289	0.871296	0.680077	0.578409	1.01326	0.692946	1.3196	0.835886	0.764722	0.65943	0.890492	2.34468	0	0.860606	1.69038	0.334639	0.679683	0.425193	0.38903	0.924245	0.883729	0.960511	1.3051	1.31224
Z95115.1	2.26072	1.18626	0.991442	1.0406	0.989033	0.626805	4.22085	1.89852	1.61302	0.820893	2.99938	1.80295	1.7177	1.11207	2.47269	1.47996	1.87669	2.18467	1.42054	2.53637	2.64018	1.9102	1.24438	1.27227	5.31645	1.15581	3.32519	1.83884	0.663888	1.72978	1.29563	2.00208	2.90785	0.810732	1.75179	1.29287	1.31315	1.36339	1.07452	1.6478	1.4708	1.79227	0.977954	1.08204	1.48718	1.27196	0.7771	1.88182	2.39444
CNNM3-DT	2.25633	1.55081	0.991671	1.67361	1.06064	0.370438	1.39464	1.50334	3.35772	0.900387	0.969215	1.65626	0.936116	1.17681	1.75437	1.82368	0.968115	1.53074	1.01803	0.469384	0.877074	1.41493	1.83328	0.744154	2.25321	0.317044	1.92633	0.831268	0.118463	1.26045	1.63182	1.19686	1.50632	3.3191	1.08204	3.21273	0.542386	2.43519	2.48861	1.09841	1.98185	1.07416	0.928208	1.95797	1.55463	0.70189	1.14167	1.00919	1.47756
PSPC1-AS2	0.842347	0.892064	0.403943	0.135625	1.62999	0.496923	1.05317	1.74716	0	0.831998	1.4202	2.49658	0.488823	0.962606	1.01256	0.196637	0.598304	0.340245	1.94264	0.66671	0.951354	1.03691	1.08367	0.915443	0.318108	0.347881	0.525393	0.613779	0.13352	0.229991	0.502041	2.64397	1.60111	0.719228	1.02653	1.19592	0.598657	0	1.24136	0.592249	0	0.477294	0.173516	0.984834	1.59683	0.477863	1.14681	1.57447	0.809415
AP000254.1	2.34644	1.49672	1.63652	1.48136	1.75698	2.0274	2.33291	2.36133	4.68313	1.62777	2.92925	1.80525	1.86476	1.43318	1.36632	1.00116	2.46085	2.26291	2.06411	2.18991	0.720853	2.4743	2.93328	2.69811	4.30946	3.1693	1.3394	1.64051	1.59501	2.07002	2.07548	3.21862	3.37975	1.17641	3.77576	3.46821	3.43449	4.82271	2.27301	2.38851	2.13439	2.58279	2.25192	2.9063	2.05235	1.32053	2.20439	2.0746	1.85461
AC018752.1	2.24448	0.746014	0	0.603989	0.986395	0	0.455222	0.361448	0.535533	1.40508	0.127296	1.13497	1.29318	1.00591	1.15033	0.180881	0.895498	1.8196	1.02314	0.614301	0	1.32718	0.177002	0.104467	0	0	0.820353	0.753261	0.49274	0.425515	0.869685	0.604608	0.397823	1.64745	1.59664	1.40688	0.625493	0	0	0.318446	0	0.915196	0.158253	1.18028	0.901494	0.295261	3.67296	0.914535	0.817246
AC131009.3	1.43249	1.44475	2.2485	1.392	1.04652	1.65546	2.20137	1.83978	4.07562	1.54758	1.79853	1.42918	1.46179	0.824005	1.67031	1.31101	2.13351	0.818582	1.87035	2.46849	2.68068	2.38715	1.35791	1.0718	3.11348	2.27041	1.60284	1.04958	3.17093	5.51728	1.28009	2.61946	2.012	2.00539	1.41264	1.13273	1.78138	5.09659	1.18534	3.07816	3.32806	2.03055	1.82108	1.42713	2.39693	1.19017	1.56383	1.15497	2.45175
LPP-AS2	1.28985	1.01184	1.98142	2.70204	1.53258	1.32434	1.36339	1.33284	0.973127	1.44913	1.06349	1.35414	2.30363	1.11913	0.997342	1.76099	1.32902	2.3999	1.01833	1.72793	1.47996	1.05657	1.49054	1.73785	1.61901	1.988	2.09289	2.79548	1.38745	2.5652	0.797524	2.15058	2.5359	1.35641	1.68117	1.2886	1.18714	1.00463	2.0662	1.20979	4.22299	2.43885	1.6584	1.34149	1.21652	2.06328	0.885785	1.42083	3.31135
AL844908.2	1.31199	0.681368	1.59933	0.816297	0.490893	0.554768	0.542737	0.868254	1.83884	0.413565	0.697891	0.871296	1.22025	0.702849	0.579593	0.854739	0.714141	0.409994	0.556786	0.782936	0.661394	0.833884	0.334195	0.731754	2.9662	2.19122	1.10381	1.54478	0.103149	0.869073	0.108868	1.15182	2.44901	0.395029	1.9312	1.39825	0.490399	2.72934	0.599744	0.335743	5.10387	1.00093	1.12726	1.56572	0.427785	0.640147	0.683428	1.02314	0.989481
AL161719.1	0.625572	1.6336	1.82	2.52926	2.05235	0.793663	0.232502	0.043844	0.276369	0.290637	2.24733	0.403598	1.90818	0.779934	3.45119	2.47269	2.98697	4.94963	4.67275	6.25144	2.04463	5.18094	0.0191131	0.737937	1.10689	3.38837	4.50197	4.85846	0	2.25526	2.0241	3.53339	1.66938	0.422742	2.40768	0.28939	2.15921	1.39133	0.162128	2.48622	0.346407	1.13719	0.335438	0.967069	2.73038	0.544909	1.45518	2.78652	1.9851
LINC01235	1.59613	0.583785	0.106562	0.984595	2.33495	1.9727	1.39916	0.227954	0.0555472	0.54958	0.0601514	0.506965	1.41891	1.48814	1.64881	0.460258	0.176896	1.68078	1.20146	1.23874	0.0632278	0.704606	0.977756	3.34305	0.700491	0.0703874	0.263443	1.07076	1.23701	0.268637	1.34089	0.517127	0.320049	0.893893	0.0191022	0.0678463	0.383894	1.79521	0.733801	0.252305	0.0990446	0	1.17734	1.50904	2.31397	0.210634	0.981096	0.269198	0.802027
B4GALT1-AS1	0.721491	1.27738	2.4699	0.933305	0.511386	2.1644	0.290843	0.352874	0.845994	0.932877	1.21587	0.468871	0.561019	0.970157	0.78206	1.04415	0.898819	0.586215	0.4753	0.950418	0.863535	0.506435	0.510442	0.906909	0.807561	0.905011	0.520139	0.950784	1.32021	0.857868	0.635466	0.611657	1.59573	1.02547	0.574901	0.350735	1.15467	1.29929	1.09251	0.979351	1.95797	0.714772	1.33659	2.52789	0.523959	0.426965	1.20007	0.667108	0.871804
AC022150.4	1.14072	0.605818	0.770453	1.05708	1.45207	0.738416	0.52861	0.606385	0.10631	0.565059	0.202852	1.28343	1.23135	1.21916	1.1066	0.405921	0.77003	1.06038	1.2423	0.771538	0.571431	0.0926522	0.681678	1.58158	0.29483	0.060884	0.804362	0.465262	1.89499	0.613779	0.399672	0.904347	0.64117	0.113958	0.616694	0.0570362	0.69361	0.392455	0.22189	0.77353	0.137039	0.716462	0.547043	0.559532	1.09884	0.706346	1.87035	0.0123917	0.143356
DBH-AS1	0.610761	1.5879	0.968612	0.506006	1.37693	0.221284	0.101009	1.89177	0.872903	0.959548	0.509003	1.20118	1.04301	1.53004	0.569207	1.02488	0.543003	0.828581	1.01162	0.0216293	0.706634	0.182732	2.5904	0.454034	1.05733	1.83687	1.2889	0.076989	0.194914	0.283127	1.0768	0.0293386	0.0149808	0.447978	0.481458	0.9359	0.784602	3.15421	1.60439	1.2238	1.50597	0.15505	0.708546	0.234296	1.92108	1.60398	0.301801	1.01522	1.16485
NRAV	3.78819	2.12612	3.19374	3.6656	1.86476	3.87673	2.89204	4.77605	4.37892	2.47269	3.97797	3.16985	2.45313	2.75734	3.97927	5.65722	3.19698	2.92416	3.18392	3.49853	5.45997	3.09191	1.84159	3.00937	2.44583	3.4641	2.26113	2.36225	6.58295	4.9208	3.2083	3.09728	5.22775	2.89204	2.77802	1.89177	3.68197	6.31994	2.56283	2.42685	5.48051	3.88057	4.89142	3.09887	3.09837	3.27117	4.01389	2.74699	3.19753
AC008915.2	2.71764	1.26349	2.47501	2.24929	1.68705	2.2792	1.25181	2.56849	2.83359	1.50499	0.841245	1.18714	0.906358	1.62086	0.76616	2.79599	1.85383	0.707159	1.0674	1.79949	1.39497	2.2863	0.695575	0.811137	3.34759	2.33562	1.61972	2.26976	1.58894	2.579	1.90602	1.74613	1.86361	1.95841	1.77279	1.63289	2.23247	3.45362	1.65984	1.34914	3.34255	1.78701	1.42418	2.04815	0.535484	2.00786	1.63395	1.10182	2.62331
TRIM52-AS1	5.36295	3.42714	8.65554	4.4083	2.14545	4.19696	4.90325	7.15031	14.4292	7.31706	6.56695	2.15656	4.76869	4.98229	4.96417	6.29154	5.05767	6.52338	3.97992	3.73009	9.87839	4.39612	6.75187	2.90205	5.43856	4.5458	6.37384	6.68756	3.77445	3.59195	5.56637	3.40707	6.03812	4.09923	3.71389	2.85067	4.26843	9.08213	5.76176	4.60423	9.40338	8.9814	4.71278	9.43481	4.21813	3.6838	3.59612	4.86106	7.47827
LINC00957	1.74876	1.83213	4.29716	3.99719	1.45069	5.40249	4.01048	2.16142	1.91907	3.12201	4.10549	1.06689	3.9886	0.947749	2.31397	2.22155	1.73175	2.30722	1.14878	3.06559	2.42776	1.86635	2.24448	0.932877	0.934925	1.794	1.28285	2.03359	1.23197	5.13814	3.82221	2.15319	4.01522	0.667566	2.71615	1.96288	1.988	3.45715	2.93175	1.16866	3.35658	2.5003	1.41097	3.01351	1.91138	6.03351	2.19438	1.57555	2.07721
OIP5-AS1	6.74068	9.21817	2.63198	4.72659	9.33982	5.72132	6.70655	6.52216	3.50386	5.01722	4.7306	5.97452	7.39449	6.94357	7.17835	4.34242	6.6201	5.6325	5.74038	4.36642	3.42544	4.68395	7.42237	5.54534	4.56604	4.85181	8.39396	4.29571	3.55193	4.40756	3.82667	5.58964	6.00055	5.46585	8.21148	7.33494	7.44554	4.81856	5.25557	5.46398	3.65755	5.39866	4.72418	4.64514	5.42985	7.58827	11.676	4.64428	4.91746
MIR155HG	0.242711	4.64907	0.231538	0.558614	1.24727	1.69229	0.58056	1.12769	1.40243	1.2258	2.02536	1.69076	0.315585	4.58244	3.3297	0.24634	0.425916	1.06689	0.375258	0.884308	0.306575	0.583302	4.05664	6.25752	2.43031	1.88546	0.74642	0.680996	2.20395	1.68926	1.38493	0.336872	0.286427	0.903845	1.09709	1.41036	0.859702	0.549962	3.60577	2.09084	0.263408	0.2759	1.27257	0.701337	3.51449	3.80004	0.842639	2.44806	1.75069
SNHG19	21.7208	5.16452	7.41504	5.49943	12.079	7.33983	13.7395	14.8706	19.396	8.34638	19.919	8.33148	10.4592	10.8252	1.66477	5.43467	9.534	2.9419	7.2362	13.9208	6.60932	44.9434	10.2703	4.41935	12.4777	6.80774	17.1446	7.62448	3.51738	6.51827	15.2902	5.869	10.8547	7.78577	9.02427	31.421	8.66213	11.876	9.48772	14.7157	10.0343	8.09321	21.1993	24.9943	3.74313	10.2608	7.80957	18.0133	11.3958
LINC01786	1.42333	0.375343	0.300654	0.964997	2.06728	0.374707	0.708917	1.86513	0.538518	1.55118	3.57264	1.48832	0.647082	0.63771	0.593815	1.38713	0.267975	0.695153	1.19827	0.616775	0	0.547043	0.986518	0.459128	0.965387	0.4227	1.49979	0.587278	0.204078	0.727801	0.591207	1.51114	1.80525	1.01833	1.18185	1.30754	0.385884	1.11913	1.21858	1.392	1.7067	0.427143	0.787265	0.525858	0.823691	2.31983	0.430891	1.22526	1.30241
SNHG10	1.6778	1.18135	1.09815	1.40438	1.42384	1.37723	2.5359	1.42151	1.71661	1.55081	3.52161	2.80849	0.729581	1.70651	1.67531	0.899715	1.27316	0.810916	1.74194	2.52926	0.831631	3.01933	2.12707	1.91419	1.82579	1.4261	2.3703	1.29805	1.81145	1.96411	1.60506	1.51907	2.49469	1.5028	2.06832	1.82108	1.93402	1.93079	2.39492	2.56569	1.71929	1.58012	1.7287	3.44488	1.49037	1.55009	2.05744	2.73181	2.44759
AC008669.1	1.32554	0.317286	0.582462	0.0249867	0.282236	0.497486	0.659093	2.69568	0.371546	0.508254	0.768158	0.142324	1.02742	0.665646	0.279305	0.120981	0.813134	0.887914	0.76536	0.477294	0.300128	0.760904	1.78857	0.845599	0.249511	0.025604	0.329312	0.881622	0.354252	0.239185	0.937538	0.352233	1.22057	0.302256	0.953696	1.03407	0.393111	0.370745	0.397072	0.486842	0	0.538951	0.450092	0.905906	0.764722	0.440823	1.74237	0.374434	0.566448
AC245060.2	1.42887	0.883303	0.732646	0.0959725	0.708205	0	0.591278	0.335099	0.0947872	0.827106	2.20738	0.605571	0.637228	1.1463	0.372799	0.066781	0.746726	0.516172	0.965984	0.910401	0	0.280104	1.096	0.606827	0.105765	0	2.00746	1.00906	0.647895	0.645828	0.139809	1.69899	0.0771501	0.384908	0.847142	0.346624	0.613934	0.784251	0.18055	1.4255	0	0	0.122718	0.196243	0.0791083	0.228989	1.04392	2.17607	0.410699
AC109322.1	3.53695	1.8353	12.2391	3.16288	1.42253	3.45119	1.5645	2.03273	8.16779	2.7995	3.03722	2.92925	2.96416	3.58894	1.59388	7.62084	3.495	2.16313	2.77211	6.18895	2.43519	5.63777	0.38424	3.20459	11.2409	5.8082	4.18302	6.48269	1.09522	3.79944	8.23551	2.5253	3.37233	3.78566	2.29551	2.40722	5.01021	4.28487	1.40146	5.24905	7.70363	5.29586	3.33914	4.37448	0.916593	5.72554	4.376	3.71945	4.01187
UBAC2-AS1	1.61554	1.40276	3.28226	2.10143	0.333639	0.555666	1.32186	2.30225	0.562456	1.37528	1.61389	0.270205	1.77734	0.949658	1.40738	1.43748	0.775795	1.24438	1.9851	1.88623	0.937424	1.16264	0.786147	0.702849	1.08967	0.722396	1.54299	2.5078	0.697091	1.55408	1.02653	2.86869	1.35041	0.829691	1.31682	0.883554	0.475088	2.58043	0.977756	1.19307	0.730124	0.947989	1.87473	1.06578	0.710273	1.46609	1.09388	0.898819	2.53877
NDUFB2-AS1	0.561917	1.17042	1.9235	1.48982	0.70247	1.16376	0.810179	0.956432	1.66634	1.22605	0.765463	0.822485	0.634467	1.25933	0.720936	1.81145	1.04255	0.79086	2.19606	1.16145	1.64229	1.47223	0.813528	0.805028	2.3384	1.44175	1.22816	1.57483	1.03174	1.78701	2.12151	1.0478	0.829691	1.27196	1.12077	0.619544	1.6891	1.46074	1.76663	1.09496	1.70909	1.73437	1.30018	2.03608	0.826438	1.16485	0.595678	0.872903	1.14122
AC004148.2	2.01573	1.01783	1.85964	0.329676	1.12726	0.63771	1.99212	1.28561	1.56383	1.22119	5.41217	1.56876	0.866503	1.57264	1.52352	0.338431	1.59501	0.890619	2.83059	2.24485	0.631927	1.29986	1.82744	1.79011	1.66533	1.50117	1.00438	0.863175	0.522201	1.72401	1.24853	3.0924	1.27227	1.54339	1.94057	2.99938	2.57045	1.16723	1.08313	1.58433	1.27796	1.35518	0.318952	0.605818	1.75107	1.72008	0.79123	2.54865	0.907558
LINC00174	2.24624	1.68416	1.90978	1.95548	1.68784	1.01548	1.90582	2.0549	2.88699	1.30302	2.98798	2.29338	2.52316	1.35383	1.58501	1.75179	1.5149	1.75179	3.32131	1.12189	1.33034	1.78585	1.64813	1.46179	2.1782	1.1441	1.60216	2.48529	0.804918	0.959124	2.90128	2.50169	2.26815	1.70192	1.16114	2.02618	2.69861	1.81899	1.06319	2.35855	3.72504	1.77053	0.784818	1.79595	1.23107	1.74716	0.797895	2.2413	2.47085
AL928654.2	2.18318	1.58841	0.841836	0.489602	2.17276	0.501637	2.36091	0.942159	1.89259	1.35959	5.59063	4.27782	0.735116	2.08083	1.20281	1.04392	0.69129	0.630981	2.14069	2.3834	0.190474	1.61212	2.37249	2.13013	2.1405	2.12748	2.31663	1.13758	0.954581	2.02286	0.577487	1.90774	1.44038	2.62141	1.70465	2.60235	1.89692	0.364769	0.681517	4.04591	2.02782	1.4957	0.42937	0.806165	1.09419	1.66385	1.66385	2.60094	1.40616
AC108488.1	0.990746	0.946842	1.827	2.47132	2.91604	1.57896	2.26159	7.85635	1.77852	1.88182	4.7728	2.09126	1.43717	2.06159	2.78007	2.17039	0.496242	1.82542	1.84074	2.94344	2.22813	1.27556	1.29412	1.96783	3.442	2.28189	2.82102	3.64531	1.78197	2.3005	1.59646	2.73085	2.12322	0.845001	3.2306	2.66472	1.65364	2.49611	1.70612	2.22246	7.21566	2.62331	1.7905	3.07922	1.55314	2.17691	1.88944	1.42918	1.08855
AC011462.4	1.62228	0.266219	0.123361	0.4865	0.993621	0.344065	1.40536	0.278091	1.50211	0.885898	2.64063	0.983144	0.551811	0.760351	0.252342	0.0805557	1.47588	0.529358	1.86595	1.06424	0.359707	1.10044	1.03481	1.13199	0.765463	0.759994	1.2979	0.526741	0.729277	1.34757	0.62445	1.18135	1.82327	1.64452	1.0168	1.50243	1.25391	0.633388	1.13086	1.41132	0.304432	0.480288	0.219003	0.799765	0.326146	1.62116	0.91898	0.850295	1.68206
AC015911.3	0.130599	2.20439	0.0669394	0.371457	1.20195	0.139724	0.132521	0.135001	2.08482	1.07208	1.3021	0.398159	0.176877	1.83137	1.36848	0.0866046	0.11895	0.629699	0.0418302	0.105675	0.46309	0.0406489	2.2018	1.06198	0.485155	1.14808	0.303014	0.0706049	0.534922	0.0906506	0.578121	0.0943446	0	0.499258	0.571363	0.578967	0.182703	0.38026	0.879114	1.31751	0	0.26102	0.269522	0.338605	2.10082	2.00871	0.245541	0	0.960937
TRG-AS1	1.94057	2.25549	0.208447	0.438333	1.18389	0.593475	0.391997	0.246945	0.124348	1.27464	0.974326	0.40246	0.262755	2.14459	1.47689	0.138642	2.09972	0.461595	0.313505	1.34215	0.257673	1.87954	2.94572	0.578967	0.31855	1.17565	0.306316	0.55601	0.568764	2.37074	0.723399	0.357815	0.0423262	0.780275	0.541936	0.591521	0.436695	0.476331	1.31719	0.903607	1.28712	0.249949	0.926767	0.345111	1.98759	2.08611	0.124954	2.15921	0.762154
AL139161.1	0.836013	1.80162	1.35253	1.88944	0	2.543	0.14896	0.120076	0.58265	1.1911	0.462416	0.68648	1.5135	0.644141	1.92251	2.60376	1.1209	3.27338	0.44995	0.891969	1.40553	0.501313	0.514345	0.686328	0.626898	3.12824	1.82803	0.969673	1.05391	0.460936	1.20458	0.655125	1.78157	1.10611	2.51153	0.610301	1.86435	0.735394	0.164221	0.697091	3.56671	2.46109	0.629942	1.57355	1.14906	0.621368	2.42912	1.91907	1.02014
AC009948.1	2.04646	2.43885	1.89299	2.18297	2.0891	2.97453	2.80646	2.42233	1.95712	2.72101	4.06949	2.56283	1.5719	2.59662	3.00729	1.58222	1.66862	1.7971	4.11357	1.72531	1.72119	2.88597	1.62816	3.60757	2.19867	2.29599	2.6176	2.44111	3.1823	2.22246	2.19955	1.54692	3.15255	2.01079	2.43373	2.38295	2.62764	1.45405	2.71764	2.80497	2.23152	2.88392	2.06118	1.71288	2.22765	4.07294	2.13142	2.45831	2.36353
AL035071.1	3.56734	2.02536	1.65032	2.58756	2.1717	2.67537	5.13179	3.56973	7.21069	2.151	3.72132	3.35149	1.80647	2.85318	2.63583	4.37672	3.12689	1.74797	5.90328	1.6771	3.93773	4.14169	3.68322	4.82853	5.74353	6.03812	1.63652	4.2764	3.34471	5.39174	3.45655	2.97871	6.93635	0.927523	2.59615	3.1296	3.75819	6.45337	4.00395	3.73442	4.55676	4.44429	1.79913	4.57394	3.40193	1.66203	1.21179	2.70394	3.51449
AC012236.1	0.1792	0.62752	1.46243	1.35447	0.449837	0.0151036	1.0815	0.165696	3.38091	0.0391299	0.954581	0.00133393	0.64048	0.448624	5.41708	0.250996	0.0319154	0.0476637	0.28559	0.00506705	0.678346	0.514887	3.26073	0.0358068	0.189085	0.712183	0.598553	0.40572	0.33086	0.193065	0.929087	0.0673527	0.416428	0.164802	0.291241	0.152184	0.710613	0.197376	4.32082	2.20395	0.716232	0.213065	1.8349	0.0974591	2.57238	0.421564	0.0923036	0.359319	4.37746
AC010168.2	1.03481	0.781874	0.4979	0.284343	0.741608	0.328179	0.299024	0.406222	0.296405	0.0733796	2.1644	0.54908	0.31131	0.556696	1.51523	0.178814	0.479693	0.151902	1.42083	1.34502	0.422869	0.979351	0.661643	0.164082	0.612411	0.690238	1.18159	2.65166	0.0304339	0.361561	0.687051	1.41164	1.24788	0.700631	0.605358	0.70151	1.18058	0.418297	0.451835	1.49739	0.323808	0.524667	0.0831519	0.0929562	0.839549	1.01989	0.495481	1.15581	1.04733
AL121832.2	1.9146	1.33284	2.21802	2.56804	1.36661	1.7177	4.95651	1.77489	6.98797	2.50121	4.56766	2.43565	1.12953	2.91907	1.28255	3.29784	1.9235	0.630573	2.84564	3.8026	1.71848	4.86617	1.62194	1.85848	4.17479	2.75877	5.17271	2.70539	1.60398	2.1292	6.25633	1.14183	3.49675	1.86831	2.95165	1.16278	1.7287	3.7863	2.86126	6.1355	5.97677	3.7932	2.81548	3.81587	0.961179	6.32755	1.37169	2.52083	4.04863
AC027682.6	0.332864	1.17014	3.2502	0.994636	0.935625	1.73515	2.51754	1.9913	1.26498	1.23368	1.37268	0.787616	1.19307	1.00298	0.303199	2.71126	0.80041	1.47859	2.43148	1.43442	2.30945	0.929582	0.326697	0.964997	2.05787	1.76699	1.21414	1.69441	0.109008	1.94452	0.633226	1.75088	1.93323	0.832201	1.15327	1.36563	1.28917	2.73873	1.14708	1.80605	3.79763	2.33472	0.858792	1.99834	0.160951	2.76177	0.481632	1.48781	1.63652
HOXA11-AS	1.09549	0.294053	2.7069	0.664563	0.572295	0.271202	0.804362	0.693134	1.80565	1.09015	0.504014	0.164865	1.29102	0.522568	0	0.23396	1.08855	0.0170069	3.07762	3.23229	1.11913	0.937799	0.365127	0.251326	2.00539	1.35673	0.923835	2.9958	0.216472	0.965249	0.0804365	0.422217	3.9162	0.880224	1.82504	0.652733	0.73392	3.61923	0.172516	0.299024	3.21862	1.15497	1.61285	2.09593	0.0519976	0.385884	0.00799389	1.03124	1.15152
AC009495.1	2.19673	4.63804	4.20476	1.91179	0	2.39211	0.0633057	2.60892	0.886469	3.03981	1.07782	0.499258	0.708641	1.13171	3.96677	2.68068	1.69521	0	1.05733	2.98798	2.5534	0.126729	0.255242	0.275503	2.81246	1.623	8.71294	8.36903	0	1.73136	0.62752	3.18017	1.18683	2.63009	1.10858	1.5302	3.13538	0	0	3.26102	5.2537	1.77678	3.71202	0.588499	0.767696	3.86515	3.17412	2.65598	0.386726
ST7-AS1	0.874555	0.962819	1.12401	1.39884	1.12637	0.460353	1.08779	0.881147	1.55081	1.67305	1.91546	0.963557	0.55973	1.17761	1.35383	2.07637	1.22966	0.498103	1.75029	1.13551	1.04279	1.07572	0.20662	0.728041	4.49832	1.20249	0.807261	1.6584	0.223041	1.4123	0.256064	0.754437	2.1873	0.655968	1.97815	1.08412	1.0815	2.53307	0.815889	1.75217	3.40251	3.16504	1.87318	1.67817	0.666651	2.42139	0.421753	1.49739	3.23116
AC005229.4	1.70271	2.48861	3.46008	2.58617	1.20007	1.68575	1.78004	2.5274	2.18297	1.9373	1.86913	0.914078	1.56125	1.24198	1.55742	4.20193	1.42852	2.43519	3.21754	2.00746	2.06328	2.04692	1.07972	0.812491	4.02716	1.13004	1.31751	1.90818	1.01761	2.95367	2.42277	2.5383	1.91378	1.41585	2.04567	1.9567	1.34532	4.88797	1.95069	1.80295	3.71265	2.76177	2.33653	2.97819	1.33379	2.16955	1.2847	1.10382	1.16324
AL162274.2	0.517366	0.675481	0.308768	1.04369	0.72005	0.348819	0.37459	2.34016	0.827519	0.806062	2.77511	2.49562	0.60808	0.783063	1.50684	0.804918	0.776337	0.380846	0.600553	0.293722	0	0.883303	2.00079	0.635736	1.66691	0.896279	0.716621	0.788845	0.816803	0.393111	0.344491	0.477446	1.15412	0.299622	0.604142	0.996715	0.832602	2.62331	1.89217	0.845001	1.14196	1.14042	1.04573	0.997342	0.848401	0.622633	0.861237	1.43516	0.813316
AC016773.1	0.845314	1.24078	0.550792	0.578287	0.948455	0.337403	1.11953	1.46005	2.73132	0.553548	2.73726	0.654667	0.223157	0.933525	0.440305	0.597354	0.931993	0.114758	0.316354	1.4547	0.115105	0.88706	2.47501	0.595592	1.35735	1.49945	1.23368	0.55513	0.262175	1.72119	0.932877	2.066	2.21098	1.14072	1.00881	1.26712	0.875444	1.46445	1.47313	3.56557	2.02618	1.10406	0.436332	0.407174	1.4749	1.35823	1.18738	0.631927	1.67378
LINC00685	1.5343	0.884885	1.22102	0.41486	1.54933	0	1.41036	1.27682	0.643587	0.697409	3.47698	0.559172	0.484039	0.289962	0.911935	0.809935	1.16349	1.30575	1.72811	0.59519	2.10232	0.948667	1.56052	1.51833	2.63971	0.97265	0.878452	0.732284	0.471412	0.686328	0.378432	1.48363	2.11981	0.760729	1.55463	1.90903	1.1951	4.36067	0.871559	2.16011	0.918306	1.299	0.0667525	0.336146	0.964175	1.0649	0.521103	1.44475	0.924052
AC025857.2	2.33291	5.23429	5.99617	11.0498	6.54451	26.8367	1.75777	4.4428	4.69027	3.90129	8.42709	3.48977	1.15695	2.83511	3.55458	3.44893	1.9987	2.5003	1.63466	3.32806	11.2409	2.12151	1.45634	1.63182	3.8026	6.46984	2.32939	3.98988	5.09659	10.3546	7.74991	10.6254	8.28372	2.52268	2.68534	3.78442	46.8687	12.4573	4.56685	5.42589	18.8649	6.91044	5.23983	1.97312	3.61553	3.20538	3.04656	7.09301	4.39647
LINC01004	1.48396	1.70233	1.1007	0.85291	1.35932	1.44348	1.90756	2.59615	1.13273	1.16405	3.22684	1.57089	1.64526	1.38125	1.23862	0.606562	0.879114	0.526435	1.97683	1.37233	0.670814	1.77241	1.80684	1.32815	2.75484	2.03857	1.59573	1.40738	0.986267	1.6547	3.24216	4.70648	3.04604	1.47931	1.77926	2.12491	2.25721	0.186936	2.57519	2.1627	0.539758	0.613538	0.399593	0.809521	1.8373	1.59356	1.11742	2.56759	2.60701
AC145423.2	1.30542	1.21301	0.22337	1.02114	1.07892	2.26159	1.34027	1.87631	2.57851	1.49257	5.25557	1.23673	0.731598	1.74644	2.52507	0.956432	1.57156	0.603125	3.31191	0	0.909001	1.91098	0.236428	0.553627	0.725466	1.04369	1.29929	1.75335	1.56481	2.27087	1.70834	2.48293	1.81919	1.78509	0.515262	0.277962	2.39805	4.52377	1.20118	1.46951	1.31436	0.81278	1.75258	1.35299	0.41203	1.76168	1.12486	1.54124	1.46643
AC073508.3	2.87983	2.80599	3.00781	2.43373	2.26376	2.54067	2.17563	3.18941	4.21188	1.64845	3.64405	1.61429	3.32102	1.7882	1.36563	3.93967	3.30174	4.56447	1.77164	3.39122	3.62128	3.03879	2.42277	1.64122	4.92249	3.73634	2.56759	2.86273	1.45502	3.49034	2.7558	3.15687	5.8322	2.151	3.40135	2.48196	2.91653	3.45242	2.23474	2.43565	5.41708	5.42387	2.60992	2.05745	1.51662	3.86388	2.19038	3.38608	3.72132
LINC01480	0.0304954	1.48718	1.49121	1.1402	0.80396	0.880224	1.77127	0.195429	1.29102	8.47847	3.15146	0.310007	0.358475	2.30722	1.82036	0.355273	0.541936	0.661813	0.526886	0.12579	0.197126	0.284379	3.89029	0.683524	1.50938	0.841245	3.09618	0.358565	0.14734	0.826438	1.83645	1.8435	1.83847	0.237833	1.05138	0.67097	2.22062	1.33659	2.40902	0.748057	0.247313	0.320873	0.901813	1.05391	3.04136	2.0893	0.242094	0.854354	1.11008
SNHG5	26.6593	7.21405	16.9701	10.1843	6.89453	15.2902	17.1659	21.5008	18.0133	20.053	32.5116	10.4001	23.6374	18.6334	15.4436	5.75738	17.9519	9.40058	17.4655	9.12927	17.5979	22.2764	23.411	5.74353	15.1943	16.1071	14.9145	36.8986	3.88701	13.2588	5.9362	17.082	36.6965	11.9061	11.8577	31.104	10.691	8.76535	19.31	14.6069	11.2727	5.81584	10.1003	11.5614	8.5878	7.9082	29.5952	27.8474	4.6688
LINC01637	1.30875	1.05669	2.91451	1.01909	0.981793	1.2521	1.0384	0.544539	1.31199	1.82744	0.425457	0.256064	1.17681	1.41791	0.458741	2.11765	0.534281	0.781155	0.238447	1.42186	0.459975	1.8173	0.484039	1.09722	12.0187	2.30452	4.37375	2.86324	0.640649	0.11705	0.408301	1.56183	2.82054	0.225973	2.39399	0.406374	0.334798	3.68806	1.366	4.77033	3.90705	2.29823	2.51477	0.470871	0.57004	2.87738	0.00332209	0.0611815	2.26467
AC112491.1	2.0823	1.23591	1.97727	0.883114	0.919901	1.8173	2.12612	3.91686	6.87735	1.56417	2.55197	1.73968	1.29941	1.33596	1.5977	1.65694	2.94139	0.914535	1.99541	2.27566	1.98206	3.80387	3.60944	0.422742	3.06449	2.01099	1.13468	2.63583	2.46571	2.16484	2.25761	1.58123	3.6693	1.46074	1.20788	2.18038	1.15439	1.23339	0.819853	0.790755	1.27539	2.16142	1.70083	1.9235	1.07391	0.365765	1.43717	1.94745	1.60842
AC011477.3	3.32519	1.33484	1.37929	0.69129	2.51432	0.9976	1.89025	1.76663	0.400487	1.31925	1.52075	1.54794	1.09251	0.422218	1.10471	0.40856	1.62518	1.14152	2.29823	1.97683	1.19252	0.11441	2.06641	1.62263	0.297435	0.847472	1.2294	1.827	0.501514	0.956917	1.06515	1.45889	0.73392	1.33812	2.22897	0.523763	1.14346	0.546423	1.22786	2.00249	0.596129	1.15313	0.60001	1.30302	2.14711	1.62371	2.3005	0.978397	0.690463
ENTPD3-AS1	1.29532	0.979453	0.91323	2.83857	0.862781	2.23516	1.00267	3.87932	1.49223	1.14762	0.907558	0.590812	0.69361	1.07837	2.10784	2.151	1.02427	1.43283	0.984141	0.797895	1.45176	0.937538	0.637883	0.581596	1.84039	1.39825	0.892749	1.69076	0.831998	1.26893	1.66168	1.51187	2.3703	0.792051	1.28561	0.918562	2.70006	3.36443	0.889029	0.874101	2.45359	2.12022	3.20565	1.5315	1.37851	1.88339	1.35268	1.12129	3.06817
AC015660.1	0.763764	4.88464	0.262982	0.982517	0	0.553852	0.0579732	0.181568	0.131211	0.588007	0.595592	0.884308	0.161208	0.42931	8.03696	0.482974	1.35479	0.399472	0.205233	3.76129	0.212652	0.249828	0	0	0.147096	0.86468	0.711626	0.18148	0	2.99833	3.43479	3.86515	0.107266	2.06365	1.05581	3.76005	1.32404	0	0.066367	4.47204	0	0.455805	0.0747749	0	0.112318	0.150118	4.07627	3.78128	0.268609
AP006623.1	1.18714	0.764521	1.63429	0.192507	0.883303	0.443703	1.03243	1.21301	0.879372	0.837707	2.40221	0.321947	0.705086	1.01353	0.142174	0.413678	0.410642	0.916832	0.894544	0.641513	0.164149	0.484791	0.248022	0.445702	0.844343	0.868674	1.21359	0.239934	0.44269	1.16895	0.535344	1.26893	1.30271	0.613779	1.03604	1.28317	1.15358	0.769872	0.404546	0.820009	1.0168	0.621966	0.207625	0.705788	0.211937	0.924911	0.948221	0.836013	0.347005
AC011005.4	0.589516	0.603244	0.632347	0.0935493	0.156326	0.0643344	0.220926	0.556339	0.40202	0.622293	2.28983	0.0666452	0.343336	1.3576	0.508752	0	0.256163	0.179071	1.1967	0.699133	0.305854	0.361277	0.00704028	0.340397	0.334486	0.159299	0.726194	0.493459	0	0.488823	0.0836364	3.85411	0	0.95306	0.889255	1.45735	0.540844	0	0.0398679	1.60931	0.763853	0.795396	0.119734	0	0	0.224429	0.585375	1.10805	1.08072
AC083799.1	2.58991	4.52906	2.93376	2.23784	2.58897	3.31517	3.22843	5.28659	3.90579	2.46571	1.77279	2.79849	3.71639	3.79763	5.82338	3.74058	2.43654	4.67592	3.74438	2.37228	1.57607	3.6856	5.60589	4.05258	2.86623	2.21363	1.73175	2.82756	4.49449	3.00149	3.23387	2.67441	4.57155	2.85318	3.14133	2.6019	3.16452	2.02638	4.90368	5.57455	2.75852	2.46615	8.25349	2.7995	4.14169	2.22721	2.60047	3.38716	6.16864
UBL7-AS1	1.40146	1.81614	2.24403	1.89852	1.52352	1.85176	2.58208	1.53848	0.58265	2.8667	1.60896	1.55388	1.53567	1.72531	1.91058	1.72793	1.72418	1.61502	2.12407	1.5691	3.41796	1.36723	2.14631	1.26408	1.65147	1.31436	2.3834	1.95187	1.59718	2.04027	1.29226	1.87631	1.97067	1.53743	1.55568	1.48312	1.78004	1.02585	1.90499	2.24403	3.15687	1.89025	2.31175	2.82706	1.38729	2.0411	1.41463	1.67966	1.56625
AC087623.1	0.775795	1.45207	0.102614	0.266585	0.765258	0	2.16785	0.915007	0.0928337	0.699133	3.09941	1.07129	1.28424	0.096967	0.0525737	0	0.30317	0.0457547	0.145571	0.180088	0	0.361939	1.13915	0.288619	0.334894	0	2.47872	0.230812	0.562766	1.84977	0.136302	1.69598	1.34582	0.336872	0.23455	3.23229	1.58754	0	0.04002	1.52668	0.671792	0.275615	0.30619	0	0.369301	0.50555	0.0466021	2.2409	0.1949
AC027031.2	7.43557	2.39164	2.94745	3.58958	0.831406	4.46158	6.53252	4.97187	9.11333	1.7913	2.9547	5.9192	2.44257	1.88785	3.90646	1.49739	5.15247	2.6128	4.68787	6.99833	2.67294	13.179	0.862563	8.73557	3.38661	3.33075	3.85541	3.16766	3.96018	2.05613	1.03326	2.54115	4.78904	3.35149	1.30786	1.57125	5.97223	0.11861	0.903493	0.739106	0.114693	2.55386	1.2783	4.17066	5.70883	2.73624	4.27133	4.15351	0.497043
AC131254.1	0.329957	3.90384	1.28985	0.814798	0.00346635	2.28983	0.0182034	0.290443	0.474826	2.5157	0.0323597	0.00574769	0.00171327	0.257975	0.452989	3.87799	0.334532	0.169539	0	0.955767	0.69192	0.0136353	0.0250333	0.209833	1.82036	3.15146	1.83289	3.88895	0.254034	4.13066	6.07125	0.535344	4.29499	2.54672	0.160465	0.64839	1.99171	0.928464	0.149391	1.83328	4.87028	2.79748	4.23282	1.29929	0.0171108	7.24704	0	0.149323	2.0993
HCG18	3.42991	2.07002	2.03359	2.53971	1.76474	2.81246	3.33468	2.23335	3.66433	1.93483	3.7863	2.11039	2.23953	2.16525	4.08102	2.27041	3.3102	2.12966	1.89852	3.88312	5.74882	3.09086	2.35274	1.57521	1.97152	1.49979	2.12448	2.68163	2.44535	1.72043	2.04442	2.26815	1.57555	2.30591	2.59709	1.68671	2.60701	2.5288	1.78974	2.16313	2.18297	1.95587	1.64636	2.75484	2.16913	1.54161	5.34793	1.78119	2.83614
AC127502.2	0.540844	1.30359	0.636953	0.467478	0.931993	1.08855	0.997999	1.77889	0.227114	0.878876	1.94704	1.04116	1.02993	0.467591	0.34412	0.506696	0.821917	0.470504	1.06038	0.605504	0.277225	1.11939	2.32439	1.19225	0.997756	0.35273	0.50428	0.404546	1.11508	0.919199	0.91973	1.39659	2.10481	0.772734	0.79123	0.884139	0.925104	0.559448	1.04857	1.37693	0.590812	0.824005	0.752524	0.361993	1.83095	1.06172	0.911388	1.47791	0.694977
RBPMS-AS1	2.19825	1.81805	2.36444	1.58085	0.0534681	2.49517	0.00607546	0.589272	0.80017	1.52668	1.17307	0.0315998	0.946153	1.21101	3.23281	1.95712	0.527472	0.949658	1.33562	1.21705	2.70981	0.98735	0.568764	0.035886	3.33747	0.873273	0.558141	2.23516	0.434818	0.182989	1.14183	0.682285	2.09758	1.55668	1.27887	0.261697	1.11207	3.13538	0.298724	1.37431	2.232	0.849664	0.805137	2.38805	0.421045	2.1365	1.17939	0.482763	3.30738
LINC00638	1.18357	0.719579	3.65256	1.73891	0.315871	0.716955	0.237833	0.473301	0.723399	1.20719	1.29318	0.303274	1.27343	0.974101	0.927282	1.81579	1.29102	2.11082	1.38264	2.72202	1.83921	1.90376	0.988843	0.810732	1.2364	0.39483	0.892931	1.45771	0.290878	0.518944	0.568504	1.02993	1.2729	1.03354	1.29013	0.832392	0.292615	1.93603	0.418677	1.0206	0.876562	0.759591	0.259908	2.73678	0.41058	1.62009	0.723204	0.966705	0.714476
LINC00342	2.44901	2.29599	2.85875	0.155187	1.61466	0.70115	3.17201	2.57805	1.08831	2.02658	4.24468	2.35274	1.76741	1.74428	1.79321	0.569207	2.49043	1.26893	1.58158	1.02723	0.507689	1.15609	3.28732	2.55576	2.01826	1.98717	2.39164	1.17792	1.48295	1.52867	1.31436	3.40421	3.69656	2.09208	2.80348	3.74873	2.12533	0.535583	2.19867	2.18467	0.92246	0.685859	0.664684	0.314158	2.46477	2.64778	2.16738	3.85802	1.86396
AC116914.2	0.584731	1.47174	1.20172	0.455222	0.614371	0.27187	0.904451	1.02164	0.569901	0.540265	3.23444	1.7913	0.984141	1.22845	1.15986	0.246202	0.614971	0.32936	2.03687	1.43002	1.18159	0.86519	1.73021	1.06051	0.61182	1.00079	0.988938	0.418127	0.521468	1.299	0.218433	2.43238	1.19225	0.486962	1.70386	1.29914	0.841836	1.0979	1.04301	1.87193	0.95743	1.19169	0.79178	0.710762	1.0695	1.83214	0.615074	1.75814	1.00267
SNHG15	4.38988	4.60736	6.31489	5.13538	3.10367	3.87021	4.3497	13.1679	6.54451	4.35853	7.95094	5.29129	6.64868	5.52821	4.86617	7.02045	3.32073	3.8026	10.5226	4.97096	0.514805	6.98639	4.20476	4.2643	7.29942	6.05625	2.61469	3.96284	3.31407	6.09892	3.77445	6.18294	5.26318	4.76626	3.8496	5.84829	3.6131	5.19816	4.22931	6.20929	6.16746	4.28278	4.12248	6.84171	3.63493	2.51523	4.23212	4.17411	5.33079
AC007637.1	0.511825	0.0598185	0.177135	0.0532444	0.796341	0.98735	0.516236	1.00793	0	0.520368	0.147064	0.307158	1.00779	0.84254	1.02601	1.32815	0.359496	0.789053	0.309299	0.360769	0.809717	0.320508	0.338269	0.183843	0.265486	0.336566	1.32251	0.881147	0.0395449	0.940873	0.409282	0.500921	0.476935	1.01137	0.452989	0.125463	0.700412	0	0.0533458	0.916282	0.53786	0.979829	1.47273	0.056753	0.485898	1.10805	0.963315	0.960511	0.815204
AL357033.4	1.07947	2.06411	2.3912	2.03729	1.46747	1.09094	0.467591	0.318337	2.99992	1.3521	1.47205	0.863337	0.672871	1.66745	1.66063	1.33408	0.822672	0.897808	0.423563	0.534922	2.81652	0.131198	4.7298	1.26016	0.592774	1.76814	1.10212	0.454845	0.665811	0.164435	1.46144	0.524755	0.766014	1.09735	1.02895	0.999246	0.282771	2.03729	2.53637	1.0629	1.28255	1.4991	1.62154	1.51698	2.60892	2.38944	0.619485	0.326368	1.64378
AC015922.3	4.42416	2.45737	4.56136	3.50913	5.19816	3.88573	8.13617	8.10079	2.6519	3.85802	4.81856	5.59476	6.57215	5.6815	6.61326	3.04084	6.33127	5.04087	5.48245	6.89015	5.63146	6.25269	2.3554	5.37925	3.53396	3.48104	2.90382	8.62085	0.788949	5.22591	2.42685	6.28538	4.54959	5.11734	6.80352	7.85635	3.13593	4.04921	4.10549	3.20131	4.14169	4.83755	6.10375	6.30502	2.86324	5.62426	3.3403	4.75736	5.01193
LINC00173	0.609093	1.62009	0.417071	0.467963	0.21395	0.337193	0.641221	4.31807	0.0241543	2.28189	0.625493	0.0857364	0.597481	0.591607	1.42986	0.907341	0.254854	0.0671527	0.0761603	0.298938	0.0685027	0	1.0705	0.376905	0.345585	0.420255	0.447161	0.288411	0.0589607	0.983491	1.67856	0.99662	1.60216	0.821303	0.281767	1.36057	0.623561	1.29682	0.68946	2.25633	0.993335	0.215093	1.55668	0.793249	0.782416	2.11553	1.50632	1.3762	2.01911
TP53TG1	7.4422	4.90749	9.97052	5.29956	7.90098	13.9988	3.09941	7.62267	13.2873	7.67763	10.2544	3.28563	9.37955	4.67351	3.69347	18.1205	5.84083	7.10477	5.5866	6.30877	6.45595	3.31191	6.81485	4.46595	7.93414	14.2859	5.44339	11.1032	3.52923	7.74812	9.21041	13.9145	7.9082	6.8816	10.2544	9.26513	9.27524	10.3214	5.82891	4.29144	13.4916	6.90763	7.73731	6.07572	6.60138	8.72653	5.73302	7.54244	9.3609
AL022328.2	1.78271	1.18479	1.9567	0.638176	1.72494	0.418457	2.5157	1.97352	2.50544	1.3435	5.57145	1.86971	1.28097	1.26846	0.594343	0.828795	1.1852	0.68946	1.57125	1.63325	0.137339	1.26224	2.58664	1.39104	1.20707	2.17713	2.64732	0.935159	0.977043	2.35318	0.899272	2.33049	2.31217	0.899272	1.85039	2.7296	1.51187	2.72986	1.3756	3.44488	3.19806	1.71508	0.446505	1.91138	1.65287	1.7847	1.84293	2.00561	1.54231
AC139530.1	2.03199	1.47689	3.43216	1.55568	1.54758	1.12953	2.61188	1.77774	5.30618	1.07338	3.40135	1.54692	1.09958	1.62704	0.665646	3.62527	2.26688	1.00016	1.08496	2.2485	1.7329	2.8115	2.06937	0.929341	4.57315	2.51153	3.18555	1.77774	1.21268	1.57019	2.02942	1.47964	3.1048	2.05451	2.36332	2.75383	2.00334	4.61659	1.92632	2.8301	6.72964	4.21048	2.13564	4.59572	0.892931	2.58851	2.06663	1.90978	4.34166
AL139393.2	1.17507	0.1336	0.160433	0.278347	2.543	1.22605	2.41083	0.0547076	0.0713693	0.765736	0.203721	2.59757	1.28009	0.159148	0.0811221	0.394298	1.08704	0.750127	3.15367	0.481696	0.281398	4.42494	0.423563	3.85343	1.6771	0.573674	0.262027	0.884988	1.20666	0.365387	0.175768	0.324251	0.268744	0.409891	0.91323	0.452783	0.234493	0.106416	1.18085	0.346433	0.331242	0.308938	1.48479	0.667908	0.532534	0.208593	0.415282	0.0622013	0.280129
SNHG9	6.69692	3.57572	7.5457	6.846	4.4383	6.33756	2.79355	13.5925	15.4185	3.20131	5.39083	3.95561	2.40174	1.81494	0.554946	6.19849	7.42899	3.79383	3.67413	4.4623	1.90621	9.19758	5.2333	2.63583	21.41	7.46999	6.67568	4.05732	2.55953	5.54234	10.5534	6.21274	5.48751	4.80219	4.99601	9.44786	9.53672	17.4547	3.99525	7.15346	17.8718	4.56766	7.45043	7.57462	1.97067	5.68262	3.05075	2.72152	7.93987
AP001453.3	1.14042	1.07491	2.89767	1.32463	1.36947	2.41773	1.73816	1.28159	1.3014	1.75678	2.4049	1.69711	1.47112	0.979554	0.879114	1.83137	0.966231	1.04325	2.32079	1.52009	1.34027	2.06663	0.682667	0.94567	1.55568	1.70874	1.00807	1.17507	1.86476	3.07816	0.993335	1.61318	3.01454	1.5719	1.09124	1.24381	2.43565	2.28898	2.14069	1.39464	1.94303	2.19122	0.779832	2.86225	1.0894	2.01867	0.661062	2.99219	1.47174
NNT-AS1	2.94547	4.36788	3.82156	2.12322	2.48576	4.78658	2.75085	3.01351	3.55663	3.45483	2.64827	1.73175	2.73327	3.46238	3.78068	3.49446	2.96831	3.49384	3.40135	3.50742	2.28852	3.12904	1.76433	2.35001	2.305	2.06411	3.75063	9.91379	2.55148	1.90658	3.01983	2.02701	4.1549	3.58174	3.32189	2.89609	4.79069	2.38481	2.06663	2.39533	0.904555	2.94643	1.96046	4.34094	2.85426	5.23983	4.16718	2.49469	2.92464
DLEU2	1.34089	1.22605	0.900387	1.4438	1.08831	0.926546	0.796685	1.68224	0.50428	1.2331	0.911156	1.2052	1.45667	1.06811	1.81579	0.690635	1.20803	1.43019	1.65397	0.933838	1.29805	1.40243	0.817457	0.997342	0.630981	0.803208	1.10831	1.94176	1.6882	2.03561	1.08595	2.42364	1.70465	1.01162	1.11966	0.713071	0.492183	0.365842	1.99706	1.65626	0.329057	1.03704	1.0612	1.40906	2.0662	0.70787	1.23476	0.984141	1.08704
LINC00327	1.36438	0.306724	0.797091	0.797726	1.31465	0.277962	0.518218	0.668291	0.109077	1.60252	1.01783	2.67823	1.43409	1.26016	4.03852	1.35823	3.49853	1.98883	3.55193	4.70889	0.653933	0.608254	0.143229	1.10352	0.58314	2.17607	1.15372	0.894933	0.616694	1.15667	3.08925	5.5653	0.990497	1.13299	2.35907	1.0752	0.262291	0	0.475548	1.23792	0.691849	1.06319	0.721491	0.513856	0.466168	0.47647	0.493863	0.220257	0.8956
AC015922.2	6.23331	3.01723	4.90242	5.8778	7.72817	4.50346	9.66458	8.86415	2.55103	5.28841	3.53754	8.6272	8.56338	7.14726	4.12651	3.57994	6.18645	6.94501	6.53387	8.81314	3.18178	6.59468	2.82906	5.09844	4.3073	2.92185	4.1872	12.8019	1.39299	5.28659	2.43475	7.47827	3.42603	8.98621	6.84171	6.89883	3.23996	1.50464	3.53459	4.47801	4.05602	6.07241	6.30139	7.14121	1.89383	5.7747	4.73872	4.99432	4.52678
AP000240.1	1.11021	0.652733	0.122516	0.632496	0.354769	0.876774	1.9312	0.833256	2.03521	0.668735	1.01522	2.04943	0.725263	0.467779	1.18782	0.64261	1.82072	1.86146	1.40111	1.32404	0.518866	1.83687	0.646917	1.8826	1.15609	2.44438	0.284458	0.612182	1.28694	1.78857	1.27002	1.11078	1.46643	0.964879	2.31175	1.10541	0.989376	1.53167	0.935625	0.340574	0.775795	0.85249	0.964175	1.16376	1.07947	0.200048	0.592589	0.988563	0.94322
LINC01006	2.16913	2.66232	1.45535	3.79506	1.86991	1.95147	4.36642	4.88797	6.32249	0.784602	3.16345	3.79263	1.63182	2.22155	0.278249	2.03521	2.04943	4.6656	4.16718	1.65509	3.18941	4.11564	1.34251	2.47085	1.79913	1.52075	4.06141	0.918306	2.12407	4.21952	6.25144	2.04359	2.9063	4.90325	1.92144	0.568931	3.40539	1.62959	3.00149	4.01389	5.22404	4.1734	2.25847	4.22795	0.554492	2.72691	2.56849	0.523763	1.13526
AC139100.2	1.03549	0.527888	0.655235	0.282771	1.17208	0.891535	0.609969	2.58851	0.666517	0.808062	1.73785	1.58718	0.576699	0.88232	0.350197	0.48095	0.779524	0.381961	2.09427	0.443306	0.247959	3.6343	0.0918327	1.20172	1.62067	0.837287	0.626637	0.89085	0.657114	0.984393	0.4992	1.32021	2.33653	1.37463	0.839459	0.303537	1.50425	0.461521	0.13954	2.20528	2.27258	1.68295	0	0.484709	0.444376	0.818796	1.01761	1.18767	0.0952455
AC015802.1	1.16376	0.918754	1.75495	0	0.328757	0	0	0.410078	0.0325541	0.41271	2.91503	0.21395	0.0195671	0.960269	0.123146	0.24728	0.198932	0.879114	0.00363791	0.512283	0.125272	0.203977	0.00106316	0.00700008	0.754976	0.976047	2.69329	0.420255	0	0.300405	0.200852	0.38796	0.878218	0.213577	0.607722	1.17158	0.703666	0.723023	0.0748313	1.18147	0.96216	1.31812	0.293	0.756547	0.199387	1.19481	0.312726	0.453399	1.26498
AC105277.1	0.666957	2.88193	3.93773	4.2799	0.543527	1.30241	0.321434	0.67772	1.24062	3.38716	0.247638	0.395362	0.982059	1.18593	0.76507	4.44798	0.846187	1.55463	1.57156	0.31521	1.52075	0.273703	0.208184	1.04958	3.30906	1.84784	1.3199	2.52316	1.7917	1.53397	1.26378	2.08524	1.47451	0.99828	1.16376	0.796341	1.98595	2.45042	1.35673	1.31285	4.2588	1.00562	1.31925	3.85217	1.31436	1.34123	0.12979	1.13086	0.905011
ZNF571-AS1	1.42852	0.62594	1.13226	1.43442	0.102828	0.0581536	0.628719	1.8353	1.59718	0.119872	0.743972	0.110004	0.0982951	0.879987	0.530609	0.0985868	0.0276004	0.159778	0.015227	0.0127907	2.95367	0.0370253	0.266268	0.212652	0.0134916	0.072241	1.82542	1.34027	0.27518	0.0222522	0.0458738	0.0574564	0.809106	0.0826168	0.132978	0.0475059	0.726194	0	1.031	0.242457	0.780275	0.250599	0.0342801	1.18492	0.0497074	0.122614	2.83384	0.00485847	0.740708
AC018521.5	0.988563	0.728999	2.56995	0.998986	0.872685	1.5865	0.872448	0.338734	1.31783	1.12015	0.420857	0.803208	0.547168	0.593815	1.43717	1.46005	0.78206	1.25181	0.759591	1.27738	1.30976	0.81788	1.11482	0.471912	1.32649	1.81919	1.02871	1.73968	1.04882	2.04404	0.481203	0.846187	2.35496	0.984834	1.11715	1.13745	2.131	1.27045	0.939352	0.868952	1.97152	2.07124	1.01803	0.880477	1.27887	1.24611	0.747681	2.05745	1.92229
LINC00926	0.565059	0.168229	0.120795	0.497752	0.451471	0.0298996	0.609624	1.44741	0.350735	0.670505	0.991959	0.311978	0.511825	0.607043	0.666353	0.218564	0.221871	0.107653	0.534522	0.146735	0.123872	0.419662	20.3778	0.533978	0.24634	0.425916	1.57089	0.319318	0.244842	0.430256	2.21054	0.269887	0.942386	0.494946	0.292668	0.949123	0.311502	0.232778	3.25242	1.61536	0.623279	0.55062	1.25065	1.0292	5.13269	0.389506	0.159299	1.12977	0.548297
LINC00909	2.60656	2.00582	1.26349	1.45038	4.65539	2.53925	2.15966	3.22139	3.22303	1.97517	3.41106	2.67246	2.62956	2.25192	2.30452	2.34554	3.16712	3.17521	2.23648	2.31306	3.23229	4.58873	3.52274	1.9235	3.8464	2.0696	2.34644	3.01723	2.04646	3.09029	2.43794	3.75497	3.28732	2.01867	2.84966	3.0325	3.52866	2.68559	2.60424	3.59792	3.55905	3.28732	1.4902	2.11294	3.50682	2.28054	2.70204	2.28852	2.54347
AC139720.1	0.69129	1.36089	1.54091	5.03566	1.75335	1.48646	0.106527	1.80062	0.752524	1.60358	0.28186	0.297032	0.0168578	0.781499	1.38359	1.73515	1.131	0.0489548	0.0279705	1.25239	0	1.15412	0.988274	0.300774	0.235592	3.45119	1.44508	0.241661	0.204645	1.65147	1.75495	0.819023	1.04454	0.990217	1.07933	0.547791	1.56313	0.912782	0.752404	1.71249	2.43373	1.65107	0.377033	3.21378	3.28732	4.18651	0.993222	0.498219	0.418993
AL139089.1	1.75777	0.781499	0.738651	0.563842	1.06389	0.318258	1.51384	1.15034	0.621966	0.417626	2.21011	1.42117	0.351811	0.912615	1.40875	0.378284	0.556696	0.359246	1.6882	1.08326	0.332127	1.36962	1.25506	0.485647	0.545529	0.831129	0.824208	0.575638	0.723023	0.402709	0.906091	2.63774	1.85302	0.195901	0.580227	0.552386	0.494946	0.774683	0.854453	0.803783	0.156669	0.545529	0.33229	1.42253	1.36817	0.580228	1.01547	1.2497	1.11157
AP000786.1	2.22246	1.92715	0.268045	0.927045	0.77623	0.717265	0.145478	0.922887	0.0846125	0.373815	1.31735	1.15638	0.441954	0.535718	1.162	0.246549	0.615888	0.707006	0.589272	0.280322	0.976543	0.490399	0.150458	2.26336	0.205233	0.373298	0.378939	0.700108	0.354022	2.04359	0.0264539	4.11079	0.594123	1.67067	0.286102	0.443765	0.218179	0	0.489481	0.176721	0	1.89143	0.437212	0	2.37806	0.414726	0.803293	1.40315	0.714618
AP001453.2	1.09251	0.768618	3.57812	2.7069	0.492112	2.31397	1.44314	1.41619	1.39989	2.21054	1.15372	2.67971	1.507	1.00906	0.741212	3.81912	0.790649	0.691133	2.31761	1.40111	0.957138	1.95922	0.588071	1.80335	2.10018	3.70824	1.99254	2.15189	5.10652	2.98541	1.75258	0.626805	4.6975	1.0695	0.767796	2.31261	2.0153	2.6686	2.60701	1.62939	2.94855	3.54472	2.30722	3.68322	1.33347	2.31175	0.444568	2.7289	1.78197
AL591895.1	4.93427	5.64486	5.19007	3.6619	7.43902	7.89923	2.24802	4.46822	7.50166	3.20078	10.4956	5.55339	3.57387	4.46003	4.99344	4.265	8.24364	4.31663	4.08637	3.19374	5.97115	2.87328	12.0232	5.17998	5.03224	13.2245	3.42021	2.66673	0.883209	5.17816	2.77363	8.20176	15.3294	3.76005	9.32443	10.3152	7.00573	4.9454	5.55035	4.54268	5.54485	6.78791	4.2893	5.3812	8.45395	7.36507	15.2263	6.52338	7.58486
LINC02446	0.0639125	8.56338	0.0653203	0.915196	1.30575	0.0850667	0.964054	0.1933	1.28224	3.79506	1.4245	1.42151	0.004687	4.70242	2.73231	0.173372	0.481458	0.772346	0.184555	0	0.372629	0.167093	2.74113	0.909355	0.410511	2.57092	0.404035	0.0683064	1.87846	0.144456	0.875694	0.00600213	0	0.789699	0.950657	0.54064	0.4831	0.5163	0.915837	2.41223	0.174076	0.170251	2.96569	0.426965	2.78854	5.05767	0.150698	0.113514	2.87636
AL357033.3	1.23257	1.67531	2.10954	1.45942	1.09198	0.633492	0.35552	0.243144	0.446043	1.19858	0.621441	0.423622	0.520897	1.08127	0.725466	0.91811	0.301481	0.606562	0.172411	0.320827	1.67531	0.0645029	3.61068	0.605084	0.193051	0.491101	0.7047	0.196134	0.635084	0.0534407	0.93164	0.369017	0.140316	0.974326	0.799564	0.209364	0.205969	0.964175	1.45038	0.843761	0.232637	0.837823	0.547168	0.922336	1.25065	1.49362	0.582462	0.271767	0.915196
AC010883.1	1.02697	0.768618	0.26102	0.977266	1.13468	0.549138	0.884781	2.1138	0.68946	0.641513	1.01042	0.878876	0.89011	0.477726	1.37816	1.46411	1.22499	0.159193	2.14247	0.562705	0.583528	0.998518	2.1138	0.717773	0.72603	0.947058	1.07001	1.0199	0	0.729478	0.893696	0.834267	1.93039	0.68721	1.04895	0.997756	0.846932	0.400195	1.48329	1.26683	2.20137	1.27108	0.326314	0.356994	0.727186	1.07755	0.444568	1.89383	2.03584
AC073611.1	1.60003	1.57483	4.16316	1.67457	1.19225	3.48517	1.45438	1.63499	1.08024	2.07846	2.22985	2.05787	1.65917	1.2173	2.07721	0.753355	1.74993	1.20803	2.04567	2.57713	1.35356	2.01741	1.08755	2.35907	1.79247	2.87328	0.985683	1.51415	4.13548	4.50048	3.39902	1.43082	2.53261	1.66243	1.18994	1.5879	2.66517	0.656918	3.82221	1.74678	3.56973	0.883554	2.58468	2.6628	2.54672	1.43318	1.0397	2.61809	3.5453
AL391834.2	1.88182	1.58085	0.706346	1.32312	1.46609	1.94303	1.36582	1.55428	1.26683	1.25005	2.32505	1.28068	1.33705	1.90235	2.01037	1.73251	1.15803	1.77053	1.18108	2.35187	0.926767	2.26246	2.63249	2.29224	1.2853	1.17594	1.07629	1.03491	1.03616	1.39659	2.20462	1.83054	3.30451	1.18071	1.89499	2.47918	3.29506	1.57002	2.0551	1.13213	0.74938	1.43352	1.30875	1.65032	1.98248	0.915196	2.27301	1.97233	1.54194
AC022007.1	2.151	0.926767	1.09071	3.11884	1.38877	1.49945	1.95392	1.96824	2.84156	1.51597	2.99992	0.817457	0.809106	0.90204	1.83847	3.03879	1.35299	0.95666	1.02037	1.21386	3.40368	1.80445	0.400756	0.62699	1.95963	1.08855	0.954581	1.94704	0.651064	1.35192	1.6507	2.00035	2.76375	0.954581	1.5028	1.71888	2.54721	2.18123	1.10458	1.25535	5.19192	1.64919	1.17655	1.82616	1.00372	2.67488	1.55314	2.08104	2.49611
AC007566.1	1.01396	0.851224	0.362889	0.145031	1.03501	0.434486	0.654511	0.531793	0.305532	0.678346	1.29226	1.2331	0.576517	0.615965	0.646568	0.208447	0.114116	0.951766	0.955997	0.373128	0.236133	0.136247	0.919199	1.58894	0.339101	0.115529	1.16866	0.569763	0.224749	0.497343	0.631445	1.45237	0.863175	0.788099	0.927282	0.890746	1.0199	0.350625	1.14152	1.14322	0.207229	0.595451	0.637302	0.217143	1.46108	0.972091	0.605145	1.63216	0.252725
AC012645.3	0.239657	0.780037	0.436879	0.337459	0.447285	0.423434	0.217321	0.00786586	0.678546	0.761041	0.954813	0.35068	0.0051893	0.809935	0.387438	0.141006	0.0633671	0.353872	0.124499	0	0	0.113334	4.32593	0.521103	0.508692	0.839789	0.405249	0.176371	0.259538	0.0359157	0.631927	0.152295	0.043249	0.542737	0.550478	0.211495	0.443734	0.905694	1.50735	0.876968	0.260295	0.181868	0.496158	0	1.46411	0.92186	0.00240197	0.159456	0.865696
AC106897.1	0.178024	1.42747	1.4957	2.69086	0.573115	1.86674	2.21933	3.63012	3.7076	3.33353	1.67229	1.74124	1.78974	1.22568	0.828795	5.74785	2.12366	1.47791	0.205872	1.59219	0.756899	1.07076	0.74211	0.328903	3.53873	2.84414	2.46708	2.18948	0.8902	4.36864	1.98925	0.49067	4.58795	0.649432	0.989712	0.74938	0.652122	0.852138	2.4127	2.09888	4.05464	3.75942	2.90532	1.21317	0.375605	4.11357	0.841005	0.999917	2.14631
AC092953.2	0.992914	1.14322	0.434977	0.497594	1.07867	0.696793	2.0823	1.54057	0.0687622	0.427205	0.629465	1.18479	0.720687	0.592941	1.51597	0.458789	0.225876	0.640316	0.612182	1.28373	0	0.896803	1.70502	0.914535	0.810916	0.04691	0.624368	1.01761	0.734468	0.438659	1.04614	1.7709	1.78741	0.31304	1.35463	1.46747	1.08576	0.442744	1.47893	1.56766	0.453717	1.61605	0.452088	0.666353	1.46511	0.42937	0.763663	0.978155	0.860394
AL662791.1	1.16559	0.515919	1.8351	0.912615	1.06841	1.22994	1.34582	1.35735	2.31939	1.0406	3.61861	0.40863	0.969118	1.05391	0	1.17706	1.71848	2.02904	0	2.2691	6.52466	1.43147	0.09741	0.660414	0.563178	0.807879	1.85421	1.51795	1.02291	1.22162	0.661062	0.977756	0.973877	0.730353	1.00016	0.719821	0.30728	1.61572	0.747124	0.885237	1.6891	1.18534	1.48099	1.52867	0.306871	1.60896	3.52866	0.708467	0.44934
ZNF710-AS1	1.3435	2.68264	3.76876	2.7137	1.9422	0.859471	0.86468	0.887236	1.77508	3.05024	1.67531	1.05066	1.13352	1.14322	1.21009	2.17774	0.396965	2.35187	1.33969	0.887471	2.62859	1.31407	2.22941	1.70722	2.49233	3.3403	1.05037	2.54819	0.678022	1.01086	1.02188	1.43946	1.54268	1.58158	1.9637	2.47408	1.0768	1.50117	1.69076	1.46678	3.23007	1.66672	0.959809	0.743579	1.50351	1.21039	1.10261	1.01859	0.967404
AC004771.3	1.68334	0.657673	1.73554	0.962819	0.778418	0.53202	1.12049	0.736785	0	1.8349	1.59968	0.66295	1.25593	1.33034	0.350539	1.44776	0.780037	1.69441	0.848885	1.794	0.430069	2.14711	1.62704	0.527313	1.61123	0.548908	1.67193	1.74428	1.0834	0.68604	1.39729	1.29471	0.49968	1.38428	1.53676	1.03243	0.642503	0.85261	0.611364	1.24467	0.746014	1.04478	0.505859	1.15342	1.11801	1.91257	0.608022	1.62854	0.51338
AC125257.1	3.88249	2.70886	2.76322	2.14031	3.93379	3.90129	3.14133	5.74568	4.68549	3.02036	3.73074	3.03471	2.70345	2.84105	3.08456	3.09728	3.96284	4.92835	3.25631	4.00395	3.95288	3.75497	3.06922	3.25852	3.29784	3.96082	2.51888	3.18995	3.3684	3.57205	3.93052	4.01854	6.11094	3.35826	4.51098	2.86821	4.78658	2.99833	3.5453	2.96209	2.49754	4.58559	2.9419	2.73429	3.59079	3.66125	3.93576	3.34816	3.88833
AC145098.1	0.836326	3.15633	0.562981	2.00682	2.08694	1.35299	0.698205	0.458581	0.246945	1.24886	0.543527	0.914424	0.662201	1.41297	2.21141	0.561768	0.866086	1.71026	0.880477	0.0572027	0.696298	0.869416	6.46092	1.20442	2.04404	1.58085	3.98988	0.801635	1.02684	0.40202	1.37304	0.486763	0.287892	1.20733	0.558839	0.368024	0.664279	0.788308	2.3834	1.71848	3.40368	1.36534	0.736872	1.58123	2.50314	1.39235	0.618977	0.58906	2.08545
LENG8-AS1	2.00352	1.52903	1.81415	0.769872	1.48948	0.835628	1.96411	2.85014	2.05322	1.54405	2.83259	1.88072	2.7059	1.77202	1.94198	0.92186	2.41864	1.17761	2.2391	1.63812	1.69372	2.02496	2.305	1.56125	1.52903	1.32649	4.24397	0.953244	0.716621	1.29563	1.2877	2.82253	2.16827	1.31525	1.86913	1.00395	1.44913	0.771752	1.62009	1.74161	1.16838	1.00613	1.15497	1.09124	1.57916	1.62854	2.57925	2.22018	2.28671
TEX41	0.842639	1.70689	1.44442	0.585514	0.0450555	1.83095	0.00433434	2.58231	1.80525	1.6478	0.0149289	0.0110108	0.0132934	0.317615	0.111743	1.22085	0.785402	0.0180751	0.407174	0.605358	2.85221	1.70271	0.0201983	0.0123248	0.825774	0.566037	2.33472	2.12277	0.0192143	1.05007	2.3785	1.05521	2.51477	3.13861	1.55428	1.87035	2.34731	1.59613	0.876968	0.98735	0.792869	0.798569	1.05317	2.01867	0.145492	0.746014	2.2057	0.0588203	1.48948
AL022328.1	1.82976	0.774683	0.22337	0.20571	0.608987	0.167456	1.30302	0.926107	0.688774	0.814798	2.41316	1.58997	0.804918	0.4854	0.488681	0.618741	0.609233	0.740323	0.905359	1.34412	0.17719	0.807673	1.65436	1.49876	0.622043	1.04369	1.40438	0.817104	0.529597	1.19437	0.849578	1.92475	1.6018	0.952318	0.727532	2.32756	1.14465	0.209864	0.94187	1.9122	2.37577	1.01859	0.461638	1.60643	0.708735	1.15638	1.50211	1.57229	0.721988
AL021807.1	1.05439	1.00869	0.447586	3.76437	1.31249	4.4525	0.500439	0.527124	1.23107	0.245965	0.829119	3.06132	0.52404	1.59683	3.32242	1.54558	2.0237	1.21999	5.78113	2.41181	0.786718	3.84702	0.517777	0.73328	1.81341	1.77435	1.13927	1.13719	1.06278	1.19887	3.02571	0.776862	0.922574	1.22119	1.27061	0.410443	5.03825	2.11211	2.63971	2.07637	1.1507	0.712183	0.925826	0.834432	1.61285	1.55954	1.30786	1.49257	1.25506
NEAT1	12.2064	7.38963	4.38843	4.09376	8.7699	5.10474	5.46398	26.4205	5.11206	5.1344	38.5855	3.17255	3.77944	8.74454	14.1507	6.01284	5.00576	3.09397	3.25242	8.19985	3.26677	2.75335	4.83836	4.34535	7.63857	9.16456	7.45365	6.3713	2.33201	5.17084	15.0045	56.8277	14.2999	13.6956	8.46571	19.5227	15.7803	5.37157	6.50622	8.75845	5.44435	4.45171	3.73938	2.2018	6.9033	12.2202	15.6704	12.2064	10.9128
LINC01857	0.349472	3.2083	2.05151	2.64206	1.84861	1.6804	0.0379801	0.402709	1.29102	2.09289	0.412869	0.253794	0.591521	1.57727	1.37673	0.558046	0.32914	1.18933	1.19772	0.12579	1.36817	0.856113	21.6843	1.59251	1.39855	3.32351	1.27273	0.832201	0.317232	0.17391	5.01021	0.0741421	0.256286	0.776523	0.421199	0.320102	1.60643	4.18369	5.70776	1.12953	0.155267	0.148711	4.01455	1.93242	7.62084	0.604246	0.768498	0.0969543	0.704883
AC233728.1	0.747864	0.535066	0.242047	0.222799	0.19877	0.353741	1.14682	1.13692	0.245874	0.786364	1.97476	1.71868	0.706911	0.570636	0.831904	0.559617	0.319923	0.292914	1.26742	0.449538	0	0.793438	0.62463	0.358024	1.00255	0	1.02601	0	0	0.591902	0.43052	1.27434	1.06578	0.367325	0.378178	0.639561	0.84244	0	0.911156	0.97301	1.01209	0.492875	0	0.600471	1.34365	0.275235	0.511706	0.970506	1.26408
LINC01063	1.13409	1.41297	2.32887	0.85291	0.74592	0.924442	1.60577	2.78104	1.08162	0.975101	0.333885	0.373093	1.34215	0.751731	0.650281	0.836534	1.57019	0.708122	0.407686	1.4481	1.01412	0.652066	0.331023	0.806495	0.814386	0.618845	1.87732	0.597794	0.686141	1.41585	1.28676	0.899815	1.36582	0.859365	1.6804	0.398262	0.725152	0.950166	0.537086	0.379028	2.06246	0.420062	2.31573	1.50149	0.696612	0.883554	0.930372	0.793438	1.68745
NFIA-AS2	0.672185	0.134595	0.512889	0.258109	2.56943	1.34914	0.103027	0.311978	0.747381	1.69301	0.12843	3.0924	0.572612	0.245142	0.873458	0	1.92313	5.22209	1.05294	1.35791	0.35057	0.291125	0.379781	4.62608	0.158991	1.70348	0.0586846	0.371993	0	2.27393	1.79011	1.80295	0.16482	0.346856	2.46244	1.20719	1.34816	0.720413	5.97115	0.445482	0	0.279755	0.976047	1.97815	2.18038	0.735575	0.593359	1.91583	2.44994
AL390728.6	1.76973	4.60818	1.48595	0.361479	1.87434	2.03011	3.30794	6.97761	2.58043	1.70538	5.00405	3.16766	1.94303	2.87783	3.61982	0.969916	2.89459	1.8377	3.47698	2.31618	1.06978	3.53873	5.82236	3.80953	1.71589	2.46752	2.72254	1.87318	2.83308	2.25281	3.16232	4.19696	7.7355	1.99749	3.83369	2.80722	3.13433	0.993929	4.16316	5.68465	0.501561	1.96741	1.52834	1.94666	4.47054	4.68548	4.06208	3.2613	3.29115
AC120053.1	3.37349	2.14331	0.776015	1.00116	2.10103	1.85061	3.41335	1.80912	4.03982	1.69673	2.97871	2.70736	1.66823	2.39353	1.72418	2.1429	3.12201	2.17296	2.04609	2.59278	0.530712	2.66673	2.4384	3.35265	1.68295	2.02658	1.83957	1.75373	1.45086	1.42236	1.94095	3.3453	3.13325	2.04815	3.11832	2.42139	3.1823	1.44331	2.1365	1.6114	0.111404	1.31656	0.844178	1.07892	2.03608	3.15853	2.55858	2.53994	2.05111
AC010359.1	0.531228	0.904092	0.905487	1.17284	0.690238	0.570636	0.168625	0.835013	0.651849	0.846719	0.807261	0.0726952	0.267367	0.852138	0.732135	1.42054	0.865516	0.481696	0.667761	0.62212	1.54537	1.29563	0.898175	0.520897	0.873974	0.915443	1.59861	0.386519	0.089985	1.1402	0.989272	0.37949	2.38575	0.589741	0.756899	0.211398	0.635009	1.91298	0.850702	0.655235	3.17906	4.35994	0.967404	1.54621	0.0820213	2.11211	0.666651	1.07491	0.80143
FOXN3-AS1	1.67856	2.14882	6.30502	3.79575	1.52075	1.96004	1.47654	3.22303	4.27564	3.26019	3.80327	0.22386	2.87026	2.0662	2.65502	2.76177	2.78854	0.997069	1.02723	3.16557	4.7306	2.00661	1.40352	0.515621	3.09782	3.39459	2.03901	2.25192	1.83177	2.93729	2.41773	1.95069	2.5534	1.9567	2.86974	2.08186	0.656184	6.04734	1.12319	1.66897	5.87117	2.62527	2.69373	2.51058	1.5975	2.76721	2.11809	1.97815	2.76375
LINC00511	6.10734	3.32407	4.55515	3.15582	1.64338	4.84926	3.17906	6.02888	4.47574	1.99375	6.18051	4.99344	9.2155	3.76815	5.33557	3.83623	7.41742	4.5965	3.12312	7.97137	7.25496	5.60589	0.139703	3.16557	6.87735	6.97452	5.80928	4.77033	0.547429	3.3202	5.7498	13.39	5.48955	4.54504	7.09003	8.91925	5.58359	5.59164	2.52129	6.15544	3.0325	8.91216	1.13437	4.84845	4.25602	4.82104	8.57878	9.6813	5.4737
AC010503.4	0	0.629869	2.20831	0.557099	0.00728105	0	0.0183673	0.541936	0.151722	0.242322	0.558975	0.00584054	0.11718	0.0681048	0.400551	1.99046	0.116902	0.08533	0.0590099	0	2.1579	0.656808	1.54405	0	0.171718	0.688522	0.0342944	0.48778	0.373128	0.0455721	0.215502	0.0405991	0.657542	0.159281	0.0458051	2.25148	0.0242031	0.447412	0.702046	0.418066	0.690722	0.215143	0.284612	0.345203	0.937799	0.218535	0.0251742	0.0606931	0.364387
AC019069.1	3.67832	3.10905	3.43567	3.19753	1.09388	1.39989	6.9047	5.1609	4.76222	2.75432	5.44529	4.2742	5.86357	2.57519	4.04921	3.03094	4.24257	1.89892	3.22954	3.11506	4.72498	3.67109	1.97774	3.10211	3.98662	3.96481	4.25746	5.29865	2.57473	5.31645	2.39852	4.79732	2.77309	5.4737	2.3853	6.31865	1.09307	3.71075	1.24408	2.16611	4.08504	3.33584	3.43216	3.38496	3.31298	2.29507	2.40722	3.55249	3.65381
AP002748.3	0.863175	0.970893	3.26789	2.05111	0.774018	1.33562	2.0166	5.35352	1.07391	1.8188	1.61625	0.392257	1.61536	0.803377	0.556162	2.25061	1.14072	1.2503	1.54515	1.52182	0.492041	1.76492	1.5097	0.580739	1.49672	1.0292	1.12894	1.97683	0.857664	1.14122	0.985114	1.19916	2.21542	0.886128	1.00906	0.71201	0.641661	3.5626	1.68416	2.16185	3.31517	2.42139	3.33075	1.01572	1.56733	1.84389	0.940983	1.58859	1.6179
BX537318.1	1.5986	0.972382	1.19592	1.21152	1.56766	1.4752	2.06915	2.33291	1.06978	1.54829	0.383651	1.71624	1.49602	1.01326	0.837823	1.42117	2.85627	1.69899	1.04521	2.43794	1.43019	1.15913	1.32554	1.20547	1.8886	2.3005	0.944746	1.6171	1.96123	3.37867	0.824365	1.13058	2.67199	1.69561	1.22994	1.05037	1.04652	0.597112	1.74048	1.81805	4.55907	3.16659	1.8581	2.11892	1.18241	2.51386	1.4534	2.28898	1.7847
IDI2-AS1	4.00661	2.47452	2.79902	1.74678	2.10954	1.83999	0.441954	4.94626	2.31037	5.15161	7.14579	0.387438	1.36787	4.41741	3.57205	4.64596	2.42685	0.0645486	1.65733	4.53891	2.14711	3.06023	0.170357	0.894933	1.83957	3.31298	4.79151	3.94429	0.362996	3.45362	2.44759	3.65074	8.9387	3.91946	4.89142	3.1823	1.74428	4.74923	1.43655	3.04243	4.36864	3.82604	2.3451	5.07082	0.500921	4.80382	4.67117	2.292	4.51694
AL355596.1	0.212596	0.10158	0.977043	0.0267878	0	0.0932464	0	0.079186	4.16316	0	0.00539249	0.000518648	0.00113541	0.0151952	4.4667	0.795937	0.0369131	2.63774	0.164149	0.0547351	2.24756	1.75495	0	0.00093098	0.0142533	0.0121376	1.17792	0.249163	0.0227621	0.427143	0.278626	0.0773637	0.128385	1.69038	0.249863	0.42488	1.93811	3.518	0.0185271	0.186737	0.512774	0.037813	0	3.23171	2.90685	0.419904	5.48751	0.00163989	0.00522419
SH3PXD2A-AS1	0.142544	0.0427751	0	0.159892	0.0128227	0.267101	0.01546	0.00452582	0.646391	0.0796489	0.028605	2.61516	0.233291	0.175108	0.220975	1.31625	0.0606825	0.447358	0.246661	0.265876	0.154868	1.67817	0.05064	0.236386	0.158364	1.31591	0.00101324	0.159148	0.752842	0.0231403	0.0556772	0.051512	0.0491856	0.0344891	0.010767	1.97152	0.214383	0.160402	2.04567	0.00563757	0.481887	0.110797	0.177135	0.559172	4.06411	0.00416554	0.0203723	0.848012	0.186661
EPHA5-AS1	0.843969	0.00319277	0.21395	0.619335	0.00887074	1.25146	0	0.907341	2.09084	0	0.101672	0	0.00906651	0.954581	0.303885	0.950166	0.575775	0.330748	0	1.68375	1.55722	0	0.015227	0.00265078	0	0.962606	2.01432	1.27857	0.208211	0.0195015	0.00582271	0.296057	1.52469	0.992914	0.20079	0.0178906	1.60358	0.945312	0	0.993108	1.32843	1.60358	0.851224	0	0	1.82784	0.107856	0	0.826521
ZFAS1	33.0747	31.2828	11.5402	12.6094	13.6345	17.3159	23.9118	77.2435	25.954	26.6273	83.54	21.5363	38.2256	22.723	13.1226	13.3495	17.4987	9.03165	44.4076	12.6755	33.938	31.0628	20.7224	9.47432	15.5358	20.8731	13.1047	30.3285	7.09147	14.6211	13.5209	14.0246	23.0583	16.9296	16.7813	33.7695	14.3472	18.0715	18.1205	20.083	14.7366	24.389	10.1906	28.2392	12.7012	11.9868	26.4205	18.9718	10.0312
AC008074.2	0.282712	0.645082	0.0862868	0.808718	0.287328	0.647443	0.30641	0.46999	0.336872	0.203721	0.492875	1.12668	1.10611	0.319881	1.2895	0.371457	0.380988	0.912615	0.704795	0.21988	0.454545	0.207229	1.61751	1.72755	0.343178	0.806268	0.381818	0.47931	0.0143933	0.296294	1.01326	0.731056	0.222763	0.763217	0.218648	0.794057	0.379167	0.604142	1.36402	0.356075	0.29028	0.34891	0.35552	0.34891	2.05151	0.25167	0.417971	0.621441	1.05111
AL354920.1	2.35141	3.56973	1.00418	2.28231	1.1502	2.12966	0.881622	2.92365	3.99787	1.49121	0.669592	1.59429	2.0798	1.86128	2.78652	3.26677	1.19843	4.03917	1.71969	1.07338	2.11039	1.74086	1.03354	1.4235	2.56187	1.37723	1.95227	2.84765	2.27707	2.82253	1.64087	1.65694	3.08663	1.69824	2.40993	1.46543	2.59087	4.38698	1.59718	1.94452	3.30563	2.82201	2.23474	1.57936	1.70233	2.22246	2.415	2.399	2.99783
AL358472.2	1.44409	1.16927	1.69789	1.04982	0.894933	1.15238	1.83957	2.6841	2.1168	0.631927	1.26163	2.50075	0.93731	1.37198	1.85383	1.01231	1.35932	0.982301	1.76237	1.92032	0.917717	1.85575	1.2877	1.31101	2.05531	1.71212	1.81455	1.31133	0.259836	1.21826	1.47174	1.46842	2.5995	1.35823	1.39235	0.92535	2.09289	0.894728	0.767363	1.15358	1.7363	2.34554	1.3021	1.23545	0.857085	2.30269	1.36499	1.36339	2.96465
LINC02560	0.149285	0	0.536932	0	0	0	0.121886	0.0969851	0	0	0.578905	0.0856894	0.0229869	0	0	2.10315	0.0209241	0.13698	0.434268	0	0	0.419287	0.102622	0	0.513533	0.18797	0.279665	0.767363	0	0.0818011	0	0.0834023	0.727972	0.0640455	0	3.94105	0.132803	0.355445	0.133003	0.0781145	0.298616	0.320955	0.0607978	0.220063	0	0.129337	0.0100106	0.105684	0.0588078
AC012073.1	2.30005	0.935625	1.25297	2.65989	1.392	1.48849	2.0662	3.61923	3.24965	1.00346	1.39916	2.31761	0.869891	1.67457	1.43381	1.64961	2.09515	1.0414	2.57736	1.09361	2.74944	1.47142	0.738564	2.05322	1.57264	2.55148	1.38623	1.48814	1.74757	2.57426	1.14708	1.98595	1.78626	2.67148	1.18506	1.06528	1.82896	1.93483	1.6114	2.35998	3.96416	1.58754	1.7031	1.16999	1.63466	1.00666	1.89217	1.77889	0.971406
PSMB8-AS1	1.8177	7.35572	4.32521	5.81909	4.4428	2.54347	1.84315	2.0394	12.0606	3.7064	8.51106	4.50726	2.12571	7.2173	10.3281	3.09887	3.83241	5.47663	1.4534	3.29173	5.58359	1.21762	17.6668	4.1977	4.2893	7.71063	3.06922	2.31444	3.04449	2.05151	6.7936	1.64417	6.80064	4.24959	9.64509	4.01791	5.90774	5.04001	9.19256	5.30048	4.10343	7.1999	4.8762	3.5103	10.4001	6.77956	5.94286	1.26859	11.7577
AP001062.1	1.53361	1.67817	3.05024	0.935347	1.20393	1.24136	0.570932	0.650281	2.31488	0.866268	1.72249	0.322701	0.432272	0.689023	0.43443	1.19654	1.6804	1.11939	0.589604	1.39855	0.977756	0.761041	0.948221	0.527997	1.82504	1.94057	1.05932	0.917526	0.522316	2.13783	0.676722	1.96861	1.96654	0.999503	2.45175	1.65767	1.44705	1.49638	0.636592	1.43318	4.51552	0.728041	0.697638	1.52522	0.571431	1.40597	0.394742	1.2122	0.6732
LINC02328	0.47343	1.28829	0.104881	0.217143	0.333038	1.27523	0.519796	1.39429	1.22666	0.504503	0.618523	1.5975	0.701658	1.20427	0.449036	0.451571	0.674227	1.56125	0.0479499	0.0666903	1.29501	0.281155	1.14948	0.853032	1.77127	1.87911	1.26224	0.515466	0.515466	0.361637	0.351201	0.502931	0.193037	0.107454	0.543939	1.2238	1.50389	0.99828	0.38958	0.538163	0.340769	0.871559	0.597642	0.166122	2.40221	1.87753	1.18797	0.34046	0.431784
CDC37L1-DT	0.592318	0.9459	1.50464	0.606562	0.992446	1.13367	0.940762	1.74955	3.37009	2.73624	1.07572	0.604496	0.375466	1.05798	1.52248	1.69188	0.878452	0.410306	1.3369	0.664684	0.624103	1.11021	1.16698	0.892529	1.96741	1.65216	1.73362	1.16809	0.570108	0.42864	0.645082	0.958108	2.15878	0.750815	1.57156	0.331242	2.10401	2.43426	0.846615	0.781672	3.30233	0.522677	0.937538	0.785004	0.907789	1.9563	0.432684	3.35487	1.71695
AC015912.3	0.559928	0.901926	2.11981	1.56552	0.74592	2.68459	0.69695	2.0166	3.29062	0.876774	2.19438	1.51007	0.185201	1.14989	0.450021	1.94581	0.978397	0.0838264	0.723742	2.71764	0.236948	6.37867	1.11274	0.678446	5.40201	1.9637	3.92084	1.76854	2.44111	1.41585	2.23474	0.94567	2.80646	1.39119	1.09041	1.52451	2.88086	2.098	1.68295	5.65203	6.96852	3.52274	3.62342	7.55095	0.424028	5.33839	0.828038	3.16712	2.33702
ZNF436-AS1	1.69865	1.21525	0.330055	1.84467	1.14655	0.977266	1.31167	2.31939	1.24727	1.52147	1.12459	2.26999	0.962819	0.844343	0.959304	0.924245	0.562121	1.4245	1.87911	0.737823	0.307692	0.937993	0.934061	1.11939	0.95306	0.756143	1.59469	1.03863	0.368472	0.815035	0.826673	1.67343	1.48814	1.36632	0.987828	1.2521	1.37431	0.574002	1.27738	1.37587	0.493593	0.884139	0.602642	0.861793	1.29226	0.926546	1.08313	1.51285	1.45069
AC060780.1	2.05745	1.7363	2.66954	1.64338	1.5979	1.28191	1.5028	2.53688	2.20095	1.57521	2.84311	1.78509	1.96861	1.66862	2.24973	2.10356	1.5135	2.26246	1.2361	2.12065	1.83847	1.63904	1.56552	1.34442	2.12533	0.948105	1.36026	1.86674	0.618911	1.80647	1.19392	2.35998	1.59105	2.71033	1.9727	1.37981	1.81104	2.03399	1.72043	2.36178	2.06832	2.38715	0.905487	1.40966	2.5534	1.92999	2.04442	2.30139	1.76893
AC026471.1	2.48529	1.56694	2.68603	3.02514	1.36918	1.47964	1.89974	1.76893	2.03399	2.09676	2.01947	1.87509	1.31199	1.40738	1.87397	3.88833	2.20874	1.35356	1.26468	2.59998	2.97921	1.9637	1.51597	1.19654	3.12146	2.30859	2.81601	1.95712	1.26859	2.94799	2.05907	1.96004	3.11069	2.07593	1.45942	1.80222	1.15412	2.87983	1.38775	1.1066	4.69669	2.87377	1.61536	0.803377	0.955767	2.88803	1.81494	0.950418	2.95941
AL121944.1	1.2232	0.862672	4.03454	1.74428	0.430674	1.41397	1.00042	1.69372	3.21378	1.88504	3.25687	0.684837	1.49804	1.28009	1.50425	1.827	2.07846	1.36057	0.45608	2.1164	4.8129	1.36632	1.66533	0.685194	1.72008	2.85293	1.64526	2.456	0.693134	1.45634	1.18933	1.18373	2.57092	0.159987	2.29664	1.08099	1.46779	4.75323	1.09985	0.763764	4.6578	2.1331	1.88182	1.76021	1.04547	2.12707	1.66063	1.68856	2.18905
AL136018.1	0.0541054	3.0877	0.97265	1.34975	0.00394319	3.51986	0	2.23785	0.461595	0	0.741448	0.713244	0	2.71857	5.05135	4.47132	3.48282	1.59535	2.15277	3.235	0.103069	1.68416	0.346504	1.5893	0	4.13816	5.95534	1.2162	0	4.01854	1.78955	2.90735	2.84564	1.60749	0.632273	2.26688	4.27782	0	0.947512	2.09469	4.60736	1.09332	0.681678	1.69406	2.43327	3.32862	2.01741	5.88464	0.0152001
AC012313.1	1.98963	1.39005	4.47649	2.49754	2.32439	1.12344	2.01826	2.34063	1.98843	2.23474	2.65407	1.95474	1.85575	1.76099	1.69153	2.4361	3.24482	1.96695	2.40403	3.39847	1.77241	3.06615	1.76663	1.16264	3.18073	1.45972	4.1977	2.2057	1.54373	2.71568	1.58085	2.61856	2.37118	1.69301	2.31531	1.61572	1.33467	3.22738	1.33219	2.68892	3.51986	2.31761	1.9422	1.98552	1.70651	2.56	1.33751	1.76741	3.1488
LINC02437	0	0	0	0	0.00421355	0.0302526	0	0	0	0	0	0	0.00430326	0	0	0.340804	0	0	0	0	0	0	0.00223911	0	0	0	0	0.00543221	0.039498	0	0.000383243	0	0	0.013683	0	1.23545	0	0	0	0	0	0.0227477	0	0	0	0	0	0	0
AL031600.1	3.98126	2.01332	1.2232	0.796037	1.34928	0.870011	1.21166	1.7913	0.769692	0.664752	11.775	2.41316	0.361175	3.96349	0.537194	0.692099	0.282143	0.106407	1.05833	2.8005	0	1.38859	1.7367	1.04444	2.87738	1.64636	4.45626	1.18185	0.27518	2.13184	1.69673	4.71602	2.96311	2.0993	1.87509	4.95821	4.37227	1.02585	0.691133	3.55193	3.36107	2.59615	0.715051	0.40875	0.517127	4.97272	2.70862	2.46429	4.13889
TONSL-AS1	0.968923	0.393665	1.47555	0.505859	1.333	0.656587	0.131113	0.348465	0.899495	1.36723	0.266384	1.01833	0.434977	0.941191	0.458316	0.951133	1.22638	0.222983	1.24045	1.29682	0	0.721294	0.0639408	1.17594	1.77774	1.29073	1.00488	0.921315	0.579668	1.04747	1.25391	1.99293	1.18159	1.65397	0.724248	1.48099	1.68556	0	0.871559	1.76893	2.92618	0.94567	0.62938	0.758724	0.226141	1.01476	1.15101	1.2294	0.725814
AP001469.3	2.11724	0.439215	0.558501	0.898071	0.775003	0.493151	1.06661	1.86717	2.55811	1.01909	1.48683	0.625208	0.580893	0.83047	1.48982	1.0979	1.24289	0.0410174	0.161245	1.87193	1.07572	1.52111	0.575775	0.282082	0.674063	0.585375	1.1463	1.04201	1.23673	0.665646	0.736959	1.03759	0.978155	1.62447	2.52646	1.70048	0.417458	0.386939	0.448327	0.756327	0.401834	0.306871	0.15741	0.516682	0.844343	0.156669	1.56661	0.882103	0.614371
AC093799.1	0.508431	0.692792	2.4049	0.930155	0.275615	0.512146	0.201754	0.67144	0.853348	1.49329	0.401304	0.108157	0.400453	0.0873259	0	0.859471	0	0.631445	0.443615	0	0	0.0700766	0.192233	0.112621	1.10624	0.447321	0.0907131	0.421045	0.43927	0.376905	0.490322	0.329457	0.0668876	0.310599	0.428584	0.991671	0.340125	0.724524	3.46941	0.262883	1.27682	0.384638	1.02188	0.966231	1.54194	0.614674	0.122403	0.768377	0
SBF2-AS1	0.983263	1.09933	2.05946	0.875694	1.21999	1.87753	0.791885	2.52316	0.309793	1.7385	1.97191	0.730353	2.28054	1.15883	1.96166	1.88339	1.29013	1.78937	1.08035	1.63466	1.16509	1.66133	0.967404	0.718347	1.28649	0.835886	1.12102	1.55538	1.98552	1.65436	1.66385	1.32251	2.2018	1.65953	2.13904	1.3199	1.5028	1.4724	0.968824	0.661226	0.749959	2.17103	0.989033	1.643	1.41752	2.44394	1.52451	2.26313	0.779432
AP006621.2	0.992225	1.74934	1.98925	0.465104	0.884659	0.277962	1.86281	2.81748	0	1.01209	3.75942	1.59147	0.824654	1.55538	1.08732	0.452479	0.24015	0.524529	1.83328	0.821476	0	0.983912	1.81064	0.808481	0.629624	0.751522	1.00869	0.942617	1.28191	0.730238	0.226278	2.60518	1.43797	0.855696	1.42281	1.00562	0.861364	0.523609	0.819126	0.971283	1.58433	0.127662	0.111974	0.484039	0.518218	2.20002	1.03719	1.78585	0.496158
AC135178.5	1.6478	0.392692	1.44961	0.947058	0.923586	1.09149	1.25843	1.48413	4.7403	0.732968	1.18797	0.952792	0.656918	1.34123	0.667908	0.970386	2.01573	2.12877	1.85644	1.29102	1.9199	1.03935	1.14392	1.43684	1.74391	2.16955	0.358455	1.26498	1.18271	2.27041	0.778528	1.20146	0.718831	0.969022	1.3275	2.41223	1.59573	4.09581	0.746844	0.392042	2.67775	1.38199	0.838166	1.21525	1.05905	0.487902	0.759032	1.6478	0.761607
AC127024.4	1.32148	0.717117	0.77353	0	0.883114	0.374479	1.0151	0.907674	0.170178	0.442052	1.77471	1.36563	0.767696	0.884422	0.616856	0	0.519953	0.901494	0.956917	0.616404	0.507689	0.717613	1.23182	0.952667	0.1923	0.422302	0.823893	0.665811	0.335099	1.07706	0.375085	1.69441	0.907789	1.2886	0.530881	0.939467	1.12445	0.870011	0.689023	1.35992	0.911935	0.360828	0.100598	0.450598	1.24727	0.667664	1.13745	1.50989	0.775612
AL606489.1	0.250648	0.870732	0.220241	1.58239	0	2.41815	0.113864	0.560474	0	0.287328	0.297709	0.0174698	0.281131	0.595764	0.151366	0.733078	0.920846	0.680909	0	0.128019	0	0.0896585	0.402046	0.140201	0	2.66327	1.22365	2.01614	0	0.0759063	0.217973	0.397372	0.178137	0.0110885	1.36164	0.0631037	2.60992	0	0.0478498	3.24804	2.86273	3.09507	1.20637	0	0.405319	3.09003	0.00803796	0.747864	0.0532676
AC090948.3	0.489685	0.971406	0.36957	0.477659	0.375466	0.695153	0.664563	1.84667	0.291347	1.0384	2.19825	0.378134	0.245654	0.966705	0.429139	0.138595	0.501313	0.618523	0.666353	0.294691	0.802847	0.176242	4.29926	0.665914	0.734846	0.70196	0.227179	0.626563	0.189449	0.815204	1.15238	0.445702	0.49968	0.287792	0.0624334	0.855887	2.4081	2.08395	1.40425	1.031	0.141657	0.267975	0.942847	0.740044	1.91505	1.45007	1.12637	0.924052	1.32053
AL157871.2	0.48911	2.97714	4.06747	0.402949	1.2895	0.415936	0.511945	0.404072	0.193118	2.24929	4.08236	4.52984	0.196637	2.82102	3.17467	0.0622268	0.500439	1.04547	0.194632	0.682377	0.80123	0	0.201754	1.8353	1.14167	2.3839	1.77774	0.439159	0.0800826	0.685194	0.552117	0.763853	0.735574	0.928931	0.969795	1.03174	1.96411	1.2241	0.34938	3.11884	0.650403	0.627156	0.864452	0.26722	2.5757	2.25721	0.805573	2.44901	2.77727
AC244153.1	1.16838	0.0812019	0.0481921	0.266244	0.168568	0.554946	3.06344	0.00388682	5.92829	0.177286	0.444812	1.75217	0.40863	2.97295	0.112327	1.5979	4.13336	0.380216	1.49276	1.16405	0.325227	0.311805	0.154812	0.923586	0.13965	1.06	1.83589	0.719821	3.63796	0.42141	0.12865	0.682842	0.138305	1.62048	0.790223	1.12908	0.281448	0.434955	0.0907131	0.534922	0.500625	0.112882	0.314288	0.310189	0.232621	0	0.129856	0.631529	0.373172
AC092171.2	3.44657	3.34199	7.36182	7.65816	4.32012	4.1977	7.2283	4.00327	3.3453	4.06612	4.01456	4.34674	5.78762	2.83957	2.99272	10.9352	4.02117	3.93309	10.0585	4.21813	4.31874	3.5103	2.25281	7.76979	5.50636	6.6889	3.48977	5.2333	6.38878	6.23209	2.96781	5.95309	16.7904	4.51768	5.18366	6.03351	5.10387	4.74761	3.7276	4.43163	7.19839	5.12358	3.35265	5.43083	2.63198	2.98697	4.11494	3.88573	3.9
HCG11	7.91921	3.91033	1.55668	3.40648	7.47498	4.55201	4.30361	1.31562	2.723	1.89852	1.73515	5.23705	6.38492	3.42138	7.96578	1.21999	4.21599	4.24114	3.91946	4.96417	5.84722	6.63363	2.20831	1.62704	2.1429	1.78779	5.20462	2.50453	2.54067	1.72269	1.71472	3.80327	3.33298	4.23491	4.65217	4.25384	3.29897	2.9963	3.62649	1.50425	2.13946	1.346	1.87788	3.49971	1.89259	0.249312	8.69497	3.79263	2.50682
LBX2-AS1	3.96082	6.0427	12.8805	12.36	8.29606	4.57553	6.69692	2.76865	6.14136	9.1343	16.4581	7.4586	6.5115	5.87455	6.78374	7.15969	7.17198	7.85828	7.06421	5.10652	8.15994	7.1798	1.86476	9.37416	9.93782	6.44825	9.35833	5.22209	2.95524	7.40263	11.4121	5.09481	9.88421	5.05673	7.57305	6.22486	4.55835	17.0002	6.46984	6.25633	15.2503	8.46991	3.09782	5.2537	3.79203	16.6931	4.07294	5.72343	5.50436
SERPINB9P1	0.176335	0.962606	2.2383	1.09496	1.68856	0.0165818	0.427691	0.069025	2.05281	0.975793	0.397072	0.313874	0.967645	2.29467	2.66087	0.833763	1.45405	1.47654	1.24524	0.606169	7.59333	0.237249	3.4793	0.261697	0.75056	1.14438	0.452528	1.21101	1.91505	1.06578	2.02701	0.569348	0.285256	2.08482	1.64051	1.57727	0.123251	0.427331	0.976047	0.563769	2.07869	0.973877	0.717525	0.268962	1.99375	1.08233	3.72882	1.79634	0.961179
U47924.2	1.38842	0.706172	2.23335	2.27871	1.46005	1.25715	1.28676	0.428436	0.75265	0.894544	1.5028	1.05007	1.68856	0.651064	0.712183	1.12726	1.08496	1.53397	0.596823	0.632273	0.688349	0.658905	0.989481	0.62752	1.55504	1.45735	0.249843	1.83249	0.624286	1.30908	1.99669	1.25362	1.28712	0.704606	0.899384	1.17507	1.9563	1.41066	1.23257	1.20249	4.50418	1.82579	1.30177	0.532364	0.661887	2.29201	0.293	0.738738	1.38975
AC139795.3	0.968357	1.15467	4.10677	0.827938	0.110227	1.234	1.22236	0.748917	2.42685	0.690635	1.77014	1.12486	0.470504	0.640746	0.916408	0.974595	1.30875	1.02742	1.02242	0.0376112	0.816899	1.57624	0.282565	1.65397	0.912782	2.47085	2.36178	1.61318	0.290382	0.827106	1.13771	0.389214	1.26016	0.214779	1.13745	1.15609	2.1708	2.17648	1.13551	0.534522	1.70796	0.33944	1.98925	1.55722	1.25958	1.80647	0.92144	0.526435	0.96476
AC093788.1	0.502477	0.735206	0.280079	0.163445	0.243593	0.54987	1.51096	0.815531	0.472397	0.440991	1.3677	0.866268	0.426664	0.699133	0.885466	0.0334716	0.62699	0.566913	0.52065	1.08233	0	1.04573	1.4295	0.543372	0.445702	0.233508	0.520237	0.180686	0.542453	0.832497	0.373216	1.25447	1.16535	0.440559	1.2168	1.18159	0.390618	0	1.04156	0.81788	0	0.238221	0	0.111075	1.39165	0.484421	0.578409	0.609093	0.710031
AC012360.2	0.442474	0.780677	1.50243	1.35299	0.521524	0.391997	1.31199	1.18962	0.564986	2.10609	2.10481	0.106274	1.15695	1.87278	0.402895	2.60473	0.358075	1.12401	3.35826	0.418457	1.37399	0.859949	0.647747	0.468981	1.89955	1.63518	0.0891897	0.827824	0	1.86164	0.903845	0.931762	1.14599	0.0793469	1.54515	0.348223	0.242775	2.2132	2.12151	0.395073	0	0.282712	0.861237	2.38438	0.942386	1.24824	0.140325	0.358978	0.542057
HMGA1P4	0.21161	0.983687	0.306924	0.79386	0.341147	0.724722	0.0739389	1.77489	1.12189	0.853727	0.347058	0.129573	0.482974	0.67097	1.12077	1.5691	0.605818	0.378363	0.424451	0	0	0.55973	2.55576	0.556388	0.9838	1.40276	1.14233	1.11612	0.454034	0.120626	0.814589	0.526613	1.92911	0.426965	0.249214	0.62505	0.186154	1.54812	0.721392	0.722946	1.63271	0.329312	0.699133	0.156465	0.843302	0.269356	0.250064	0.953696	1.21179
AL359504.2	1.99254	0.921069	0.847041	0.838754	0.851883	0.677537	1.27343	2.63679	1.10588	0.554322	2.28146	1.77774	0.436794	1.0826	1.37069	0.612257	1.22085	0.258109	1.366	2.18297	0.115389	1.80647	0.426664	0.797726	0.925826	0.943109	1.01783	0.739442	0.473818	1.27645	0.95765	1.98142	1.37036	1.98717	0.977266	1.69372	1.53813	0.153539	1.09628	1.40936	0.70355	1.0423	0.472216	0.486842	0.821476	1.21496	1.05007	1.46951	1.95509
AC005046.1	1.10588	0.738261	0.826521	0.488351	2.60942	1.02314	1.98595	0.828795	0.705899	0.976322	4.54037	1.95273	1.34412	1.33751	1.50133	1.18933	0.912473	0.487426	3.16182	2.12108	0.824456	1.16927	0.561917	3.46469	1.28373	0.620257	1.33253	1.07782	1.82227	1.10913	0.889142	1.71134	1.06349	0.285054	1.1017	1.66223	2.29293	0.279624	0.503387	1.643	2.44715	1.42117	0.53954	0.620194	1.91949	0.660121	0.984141	2.01741	1.07996
AC008735.2	3.42881	2.39034	3.0325	1.29443	2.80775	0.684108	2.52507	3.30061	2.12277	1.66897	5.81584	4.40906	1.1864	2.55953	2.13078	0.663298	1.61901	1.14599	2.99168	1.92832	0.67602	2.27087	3.48458	3.31191	1.93323	2.17341	4.46082	1.66279	1.46951	1.36632	2.1151	5.99724	1.93792	2.10524	1.63615	3.48628	2.64877	1.04047	1.85081	4.22299	2.39164	1.61936	0.889499	0.413126	3.38258	3.03043	1.66203	3.92663	2.77263
CHKB-DT	0.883729	1.27434	2.91091	3.01039	1.22175	1.04201	2.1365	1.9851	2.37118	3.07292	2.68985	1.03863	0.925612	2.05451	0.593165	2.65264	1.41281	1.60643	0.892285	1.74463	1.75107	2.19742	0.918208	1.06764	1.03112	2.78081	2.64541	1.99749	1.59429	3.47348	4.00985	1.27196	1.85061	1.51975	1.03112	0.309674	1.26045	1.80756	1.15101	2.22941	3.45655	1.77435	1.25094	2.10954	0.885672	3.08136	0.907341	1.37528	1.35479
AC024361.1	1.69	1.0384	1.54863	0.41486	0.823136	0.359086	0.787421	2.3716	0.936823	0.602642	1.4438	1.0478	0.881622	0.695371	0.973605	0.530712	0.286496	0.39254	0.0157105	0.304714	0.993108	0.948667	0.131252	0.491663	0	0.127644	1.68295	0.644054	0	0.870218	1.1007	2.03608	2.2059	0.409994	0.622206	1.05581	1.92389	0.27518	0.620194	1.45907	0.488351	0.641661	0.254307	0.0781809	0.0607978	0.943109	1.63538	1.98268	0.924052
AL021707.8	0.860813	1.73309	0.998986	0.47875	1.53465	0	0.945551	0.272579	0.29288	0.149309	1.65305	1.57861	0.108594	1.53202	1.40111	0	0.502979	0.34989	1.12938	1.22499	0.432233	1.05567	3.64036	1.23197	1.14516	1.29318	0.481138	0.518711	0.757077	0.687654	1.15581	0.580307	0.626721	0.737937	0.973127	0.633774	0.52623	0	1.47931	1.80445	1.62518	0.200231	0.178608	0.685267	2.94745	1.26	0.224215	1.96472	0.748149
TMEM147-AS1	2.38295	1.48032	1.7905	1.05492	1.64829	1.48781	3.4641	2.96311	2.64255	2.28054	4.78495	1.75907	0.939844	1.74678	1.65767	1.32115	2.36045	1.05882	2.38715	2.97453	1.52297	0.043492	2.3005	1.14516	2.89307	1.40636	2.82604	1.39595	0.980855	1.30302	1.92073	2.40126	2.29072	1.42887	1.73554	2.69036	1.34215	2.40993	1.78543	3.08977	2.44304	2.55576	0.964175	0.845599	1.37335	2.55197	1.84936	2.24262	3.40934
AC023043.4	1.11801	1.10044	2.4942	3.26571	1.67568	3.49208	4.84762	1.79321	0.612846	1.8604	3.7282	2.51014	1.89279	1.51454	1.36661	3.99324	2.05322	1.13086	0.313392	1.5896	1.7074	3.07292	0.206887	1.24698	3.07713	2.84311	1.26436	1.62999	0.45075	9.04119	1.87358	3.6856	7.96947	1.03863	1.39464	1.60823	9.46366	3.51479	1.77926	1.44175	13.2984	4.72179	6.73645	0	2.543	1.57791	1.21268	3.88312	1.68206
PXN-AS1	1.28285	1.32053	1.53676	1.63754	1.03232	0.982741	0.927045	3.45425	3.15905	1.57037	2.4361	1.20547	1.79521	1.153	1.55484	2.51984	0.942386	1.33779	0.739742	1.44539	1.91546	2.16868	1.1643	0.822928	2.83566	1.88031	1.85687	1.02769	1.21179	2.69811	1.36089	1.54299	2.27965	1.53074	1.15581	1.89344	1.81219	2.81905	0.973877	1.37169	3.98195	2.00249	3.02514	1.62086	4.69585	1.19169	1.6705	1.75437	1.75217
U62317.2	4.07022	5.53927	4.9436	5.15996	4.59491	3.34872	4.25169	3.57264	8.78787	3.52805	5.82995	5.45216	2.18318	3.7276	2.97871	3.86253	3.26904	2.85117	3.11832	2.86029	2.81748	3.0241	3.38608	7.16274	5.3346	7.52189	4.905	2.65793	2.71033	5.15432	3.23996	3.63072	5.673	2.29779	2.76322	7.06113	3.69109	7.30921	5.14616	6.45595	6.59073	3.49265	3.85411	6.64309	6.38492	6.62146	2.07166	4.27207	5.18094
ATP6V1B1-AS1	1.83137	0.273246	0.444644	0.939583	0.0326462	0.277225	0.899272	0.91948	0.235715	0.120058	0.192825	0.363452	0.677537	4.93091	0.906091	3.28844	0.838254	1.05166	1.456	0.562121	3.74873	1.92431	0	0.84244	1.24756	2.07229	1.46108	2.53877	2.03359	0.0597433	0.123337	0.639235	0.224215	0.728657	0.717613	0.0239933	0.0337227	3.78378	0.0095411	0.852138	2.05451	1.36848	2.01331	0	2.31085	0.184263	1.57229	1.64229	1.77508
SLCO4A1-AS1	2.95728	8.78787	92.5191	6.29772	6.09549	8.92898	0.254579	43.8963	8.74013	19.8003	25.6115	3.65693	5.17271	0.956248	2.93985	6.76999	4.32373	0.556535	1.18962	3.32862	4.39789	0.156975	1.7385	1.32586	1.13382	2.2792	27.7126	4.67041	0.167309	6.16986	7.7445	3.47289	7.97678	1.13004	16.2546	5.17452	11.3563	39.5055	3.83494	28.5631	9.41609	32.1682	1.78741	7.00421	2.09841	53.2094	17.9519	12.503	0.349618
AL049555.1	0	0	0	0	0.00830639	0.0122086	0	0.013505	0.0258314	0	0.0558384	0.302352	0	0	0.00703827	2.26444	0	0.245599	0.10137	0.00413477	0	0	0.00424854	0.036498	0	1.10018	0	0.428436	0.322079	0.0275098	0.0033995	0	0.63242	0	0	3.86253	0.339034	0	0.0280635	0	0.158037	0.0626225	0.0564378	0	0.356512	0	0.0433398	0	0
RAMP2-AS1	1.9987	0.292112	0.33348	0.643967	0.446162	0.208719	0.892285	0.082042	0.897331	0.922043	3.02936	1.45176	3.06615	1.47451	1.14655	0.0670938	2.08737	0.0751347	1.77435	2.19914	3.53217	2.65793	0.645082	1.42482	1.06872	0.406542	0.652587	1.76973	0.0320409	0.228254	0.218648	2.31175	0.623118	1.18821	1.71288	0.740323	0.0503148	0.720769	0.15741	0.637883	0.364968	0.704097	0.619603	0.0840116	0.145321	0.203474	0.0990016	0.45232	0.669494
APTR	1.99498	1.99669	1.6778	1.88703	1.62447	2.06787	2.61378	4.69501	2.03315	2.10232	1.60643	2.12322	2.62331	1.84467	2.29425	2.86623	2.05281	2.40627	3.22523	2.59757	1.88339	2.96882	1.60358	2.02618	1.13719	1.60439	2.2691	2.81498	1.89299	2.44901	2.97973	2.45552	2.57619	2.0823	2.27965	2.18467	2.1346	1.09388	1.70874	2.70106	2.70345	2.04609	1.95227	2.09888	2.78104	2.15406	2.33884	2.84311	2.92007
AP000894.4	1.5135	0.44356	1.96123	0.786792	0.719579	0.320007	0.906909	2.09168	3.61498	0.494558	1.34457	0.551733	0.603748	1.46428	1.75029	0.290978	1.45237	0.734846	0.946842	1.2664	3.47669	3.20485	0.446162	0.74592	1.8353	0.359937	0.867776	1.7052	0.42226	1.9635	1.41891	1.7329	1.84704	1.11913	1.64813	0.711146	0.66295	3.77193	0.83833	1.2508	1.30302	1.5896	1.46108	2.22524	0.601158	1.22994	0.697224	1.20183	1.75981
FAM198B-AS1	1.01909	0.271154	0.0698209	0.169689	0.338833	0.467119	0.671173	0.0189998	0.128447	0.859014	0.0763171	0.181981	1.55216	0.149142	1.2521	0.788442	1.08046	0.912331	0.654511	2.67343	0.19606	0.606562	0.135526	0.814386	0.0960968	0.511286	0.175797	0.111325	0.243744	0.0517696	0.37751	0.975318	0.24015	2.85581	0.229329	0.234666	0.075859	0.325692	0.313131	0.0575424	0	0.0410251	0.429138	0.625651	0.187613	0.088242	1.81064	1.22556	0.282988
AC090114.2	1.1951	1.23339	2.97973	2.13783	1.5364	0.867183	2.03815	0.81767	1.11743	1.90774	1.91138	1.12077	1.2503	1.75831	1.4957	3.64772	1.2294	1.21039	3.66249	1.56481	2.84564	1.97191	0.913827	0.960745	2.5904	1.50178	2.14111	2.23291	0.508752	3.05075	1.903	1.69824	1.97972	1.8014	2.60892	1.81494	1.12893	1.45634	1.28009	1.51728	3.50505	2.14247	1.27133	1.88382	0.976779	2.63632	1.04957	0.997756	1.98429
AC064836.3	2.75137	1.90818	3.35097	2.59138	1.2412	1.66023	2.18513	1.98759	3.71882	1.98306	2.74359	1.84743	1.41925	1.47205	1.34816	2.55766	1.47689	1.30728	2.09126	1.71695	3.57512	3.38608	1.2783	1.36534	3.75376	2.50872	2.70981	2.27346	1.10937	3.43337	3.98262	1.72567	2.83511	1.42054	2.84462	1.61003	2.37989	4.67192	1.74757	1.89852	4.82853	3.73196	2.45088	2.6942	0.836534	3.06344	1.30241	2.18642	3.42021
AL138781.1	0.847041	0.932663	3.38147	0.309634	0.904092	0.207459	1.05957	2.40266	0.743428	0.228254	2.02904	0.326656	0.121578	0.296295	0.0704661	1.77889	0.0848232	0.851688	0.317371	0.243062	0.132921	0.222899	0.441048	0.134456	0.985683	1.15385	0.838078	0.453533	0.455269	1.61901	0.224132	0.264321	0.788542	0.457858	0.280494	0.528962	0.602941	0.169387	0.639757	1.62999	2.54912	1.98843	0.26957	2.75085	0.218648	0.539166	0.534457	0.61321	0.531029
POLH-AS1	1.48814	0.976047	1.01027	0.744477	1.00346	2.40038	2.22062	1.17158	2.57975	1.1164	1.20963	1.23888	0.396634	1.92431	1.60078	0.762431	1.29133	1.31625	1.94057	1.56694	2.38759	2.92058	0.351811	0.424334	1.12319	1.04882	1.12497	1.43381	1.92911	1.88339	1.21587	1.32404	1.39825	2.13439	1.08127	0.608987	2.58326	1.82307	0.747864	1.12229	0.861895	1.64159	1.29501	1.87631	1.21332	1.70083	2.0394	2.40221	1.09884
RPARP-AS1	1.36754	1.35791	1.52212	1.08704	1.26074	0.902916	1.64813	2.06496	0.483242	1.18683	2.91604	0.776789	0.999246	0.927981	1.78042	0.784251	1.43481	0.613538	0.667908	0.914078	0.949658	2.07805	2.98233	0.84311	0.707344	0.600366	1.09815	1.10689	0.509003	1.57229	1.05241	1.49602	2.15966	0.917717	1.34302	2.15446	1.03677	2.66472	1.4123	1.18328	1.22605	1.69899	1.32085	1.23339	1.68784	1.61572	1.55842	1.96046	1.03886
AC021078.1	1.35861	1.30111	1.10611	0.425193	0.752284	1.17363	1.26045	0.826354	0.523609	1.0855	1.63076	1.67856	1.12486	1.51285	1.4888	0.60021	1.49121	1.36723	1.82896	0.969673	0.337459	1.13745	1.27045	1.65767	0.717265	1.19742	2.13946	0.876562	0.968824	1.19709	1.38811	1.52867	1.69634	1.04994	1.23732	1.43442	2.42051	0.335895	1.11612	1.09149	0.710464	0.860813	0.559851	0.429675	1.54933	1.17208	1.44979	2.13522	1.39366
AL513320.1	1.20146	0.683241	0.0879908	0.49071	0.368519	0.0510756	1.20118	2.2409	0.0782482	0.901186	1.72249	0.751251	0.0925819	0.743428	0.441718	0.682667	0.376547	0.255954	1.05363	0.469955	0.141078	0.31248	1.54339	0.289212	0.743972	0.350407	1.0752	0.23855	0	0.891874	0.637377	1.12486	1.20888	0.605728	1.01626	1.11373	1.07892	0.678546	1.95431	1.31682	0.752112	0.792051	0.156868	0.675939	0.76507	1.04033	0.751731	0.760177	1.63865
AL445228.2	0.00442906	0.326977	0.564577	0.250025	0.207724	0.325227	0.527557	0.389991	0.919815	0.428012	1.44578	0.437212	0.287255	0.331487	0.898529	0.573377	0.91948	0.199905	0.262883	0.825567	1.03515	1.51597	0.172068	0.144594	1.35192	0.806818	0.936359	0.628907	0.0367582	1.74678	0.810824	0.303537	1.89344	0.897331	0.393338	0.118213	0.607912	0.277674	0.0131671	0.6732	3.63856	1.46475	0.732024	0.107943	0	1.56804	0.540844	1.25181	0.755534
AC093157.1	2.20964	2.15833	0.904783	1.79247	1.13382	1.38561	1.89299	1.65767	1.92676	1.30786	1.35959	2.37757	1.20615	1.86871	1.27738	2.33072	1.49602	1.20308	1.46779	3.42424	1.38975	0.925104	2.21098	1.23849	1.89653	1.91505	1.50763	1.26683	1.63395	1.4199	2.21626	2.68841	2.23424	2.21714	2.02823	2.09427	2.26159	1.24886	1.88339	2.08439	1.07755	1.51285	0.94403	1.38141	1.92053	1.90499	0.939352	0.606562	1.9373
Z97989.1	0.929087	0.486068	0.297805	0.471912	0.633665	0.453667	1.19199	1.07837	0.221747	1.51698	0.155837	0.903607	0.882525	0.679487	0.169617	0.250766	0.943109	3.05969	1.14233	0.567044	1.33562	0.882768	1.2737	0.819229	0.697224	1.41891	0.426281	0.722777	0.321683	0.341781	0.542199	0.769872	0.01332	0.80745	1.18304	1.43318	0.380809	1.04415	0.795937	0.0499072	0.261451	0.543155	0.445824	1.64051	1.79091	0.185871	1.10542	0.136002	0.369823
LINC02585	1.15695	0.778884	2.67343	2.02199	0.349938	0.965878	1.3588	2.63249	2.66718	1.45007	1.8037	1.17835	0.857766	0.970386	1.57107	1.85809	0.357662	1.38842	1.27813	0.495714	1.07222	1.92676	0.0715991	1.1671	1.65344	1.05581	0.210811	1.54194	1.03269	0.97865	0.902262	0.80396	1.98268	0.778677	0.775704	1.37944	1.65802	2.44486	0.624195	1.0654	2.06118	0.952318	0.859471	0.955283	0.245523	0.736087	0.68721	1.16866	1.13869
AC008736.1	2.12571	2.16356	4.09177	2.51799	1.87358	2.49043	0.648793	2.61566	2.81905	2.30993	1.98634	0.991671	1.60439	2.20395	1.03407	2.05907	4.50122	1.48244	1.80872	2.76274	5.99831	4.48766	1.61285	1.81919	4.47574	3.4883	2.24448	3.04084	1.77315	4.49141	4.1074	2.92873	2.21163	2.02028	1.50133	2.51984	1.73078	3.82034	2.71419	1.09549	3.93904	3.27509	3.06184	3.52571	0.755169	2.84311	1.78585	1.23488	3.03722
U91328.1	1.49431	1.21603	4.5692	2.34063	1.03581	1.01374	0.32914	1.94985	3.08715	2.164	1.44845	0.407391	1.2258	1.54863	2.23999	2.63249	1.90457	1.52111	0.522568	1.63199	2.02658	1.42253	0.827106	0.29804	0.527997	1.56125	2.47735	1.85341	0.734662	1.85885	2.46752	1.24556	1.42281	1.30111	2.93431	1.50425	2.30545	2.32169	1.7375	0.246231	1.66422	2.35811	2.11168	0.7335	0.981355	2.48622	6.28785	2.64494	2.83164
HCP5	1.54194	20.6884	2.35855	3.54718	5.58764	2.35274	1.88546	1.47791	3.07975	3.89484	3.93967	4.94963	3.12146	19.1719	17.917	2.82756	5.68465	6.35243	1.46609	1.20195	6.76145	1.28985	20.7884	9.53672	3.79636	14.0373	1.67889	1.66897	3.63192	2.38759	6.17572	2.53637	0.642195	5.06387	17.2731	5.28287	7.25662	6.22486	13.0825	4.84845	1.22025	2.54672	6.88452	3.36726	14.9448	4.45099	9.16968	0.995603	26.9666
AL606763.1	1.53884	0.870131	0.229196	0.552985	0.18524	1.21386	1.97972	1.20031	0.231657	0.611932	0.313165	1.23107	0.669218	0.779934	1.39074	1.56948	1.12908	3.08349	0.931519	1.76854	0.183644	0.511945	0.0114852	0.868457	1.68594	0.913528	0.61248	1.27016	0.786147	1.05152	0.871559	0	0.785004	0.747773	1.5149	0.400369	0.8605	1.31451	1.10637	0.333796	1.76433	0.99694	0.476643	1.14762	0.425565	1.00267	1.08247	0.670572	0.058301
AC106782.6	1.79793	1.02742	1.9385	2.09084	0.991228	0.847886	1.35143	0.87097	2.39492	0.514272	2.92775	1.46713	0.407782	0.528673	2.19477	1.64996	1.131	0.695934	0.613369	1.46981	1.2068	0.191294	0.534781	0.79836	3.29617	1.68117	1.13966	0.666957	0.0887591	1.07972	0.941651	1.13799	1.87509	0.959124	1.22526	2.03217	0.838078	2.98026	0.752404	0.649432	3.19806	1.94541	0.255242	1.00334	1.31591	1.70796	1.27077	0.60691	1.57408
SNAI3-AS1	0.865071	0.749005	0.85291	1.68745	0.735026	0.674402	0.682469	0.649432	1.49638	0.884536	1.2895	0.936116	0.649432	0.329676	0.560638	1.74757	1.08127	0.74484	0.503673	1.32973	1.60785	0.748829	0.965984	0.518788	0.723921	1.58754	1.11888	1.25563	1.42418	0.764334	0.731598	0.635333	1.70874	0.938509	1.07235	0.430588	0.568764	0.588859	0.760523	0.965984	2.69329	0.573674	0.510442	0.466758	0.410443	0.927281	0.429574	0.954117	0.822485
LINC00589	0.306285	9.03895	8.7925	0.690238	0.489925	4.02655	0.00324115	0.489804	0.0695964	5.91459	0.363899	0.0990609	0.0675146	0.559617	0.217813	4.25951	0.614496	1.49295	0.0272823	0.136348	0.350509	0.215008	0.0352907	0.0901254	3.18124	3.62041	6.44564	7.84392	0	4.91005	5.48245	2.37757	3.99719	2.64541	0.437617	2.06539	1.18135	0.872903	0.355201	2.55293	7.73366	3.58114	7.19055	2.28852	0.970386	14.5426	0.240815	0.0435217	1.19252
AL162424.1	0.33229	0.527034	0	0	0.308986	1.56052	0.273389	0.101125	0.243086	0	1.16587	0	0.196515	0.0717229	0	1.30434	0.0858482	0	0.51596	0.142833	0	0	0.34989	1.22666	0.533659	1.25146	0	0.713244	0	0	0.179549	0.0437991	0.1957	0.0673168	0	3.58776	0	1.94014	0.55973	0.188237	0	0	0.431957	0	0	0	0.173864	0	0.479256
AC026979.2	1.47142	2.92312	3.07553	1.38073	1.22592	2.64683	1.67603	2.90022	6.92625	1.86476	3.37867	2.00334	1.87358	1.623	1.10471	1.88662	1.40875	1.2889	2.885	1.94985	3.14133	2.97453	2.32305	1.10323	5.04956	2.1627	2.3523	3.99393	1.01256	2.45831	4.79322	1.45889	3.40078	2.51386	2.49891	1.99793	6.10141	3.13758	1.93079	3.10154	5.50239	4.12313	3.73139	3.13593	1.43516	4.82189	0.669963	1.84628	3.69172
MEG3	0.494372	0.00224089	0.0235955	0.0375061	1.05521	0.345362	9.0724	0.108486	0.127849	0.486216	0.31602	1.11286	0.832842	0.227267	0.072297	0.211157	2.98233	1.42579	0.321358	0.667566	0.660506	0.0525424	0.0590727	5.52521	0.511386	0.360949	0.0317505	0.287842	2.05408	0.227459	0.00256812	0.536551	0.399593	2.31663	1.51221	0.34412	0.758173	0.259007	0.206131	0.113216	0.193139	0.0290002	0.542057	0.0582338	0.112508	0.4512	0.0142022	1.64558	0.592589
BNC2-AS1	2.15015	0.806268	4.58795	1.54794	0.204212	1.40936	1.05591	0.164966	3.95494	0.991228	3.85343	0.226785	2.01947	2.99373	0.844074	4.21188	2.62331	0.297994	0.777544	2.71419	0.545663	3.20565	0.409492	1.25346	3.21645	2.1926	2.91832	1.3762	0.579668	1.33926	2.32031	1.54621	3.62342	1.72341	4.3549	2.4095	0.857177	5.82673	0.640936	0.811825	5.47951	2.19695	2.61663	2.23023	0.102756	3.77576	0.991134	2.70736	5.10207
AP005482.3	1.76021	0.92302	0.895396	0.752112	1.44442	2.29072	1.36848	1.69899	2.66422	1.35735	1.5404	1.23243	1.42903	1.51763	1.38543	0.998986	1.82939	1.47824	1.44073	0.87121	1.89217	3.34759	1.53202	1.88146	1.61936	1.13156	0.366006	1.88682	1.67568	1.58328	1.70212	1.40227	2.14111	1.33998	1.3576	1.11262	1.9146	1.34427	1.66672	1.55351	1.13339	1.58256	0.766087	1.70874	1.10225	1.01886	1.5675	1.08024	1.24408
AL354836.1	2.37342	1.61003	1.91505	1.06241	1.46411	1.49121	2.95524	1.01113	1.94878	1.24105	4.60894	4.657	0.839179	1.95474	1.18304	1.21555	1.01626	0.973369	1.42418	1.47347	0.461792	0.422938	1.84271	1.05007	2.44806	1.91665	2.12022	0.668002	0.750127	1.6705	2.33794	2.78854	1.65953	1.17336	1.28799	1.98099	2.31085	1.65881	1.25391	3.29897	2.89507	2.50453	0.832842	1.55009	0.999917	2.1627	1.37463	3.69109	2.45831
AC009283.1	2.74992	2.87476	1.392	1.85809	3.3062	1.24348	2.13056	2.81246	4.64981	2.48529	3.5543	2.99168	3.30848	3.00044	2.94572	1.77053	3.93114	2.49848	1.45237	3.01983	2.2671	1.0705	5.93948	2.55906	3.53636	3.7232	1.72978	2.71271	1.10044	2.93678	1.92144	3.22789	5.10744	1.22666	2.44257	4.42045	3.65937	4.59491	2.89257	1.45405	2.31061	1.92553	2.10569	2.35001	4.01116	2.95888	2.66622	2.52764	3.86253
Z98884.2	0.993929	1.06811	0.387548	0.706484	1.10125	0.964997	2.56426	0.893425	0	0.939352	1.02176	2.23999	0.723479	1.00642	0.972091	0.416386	0.970386	0.697409	1.37528	1.33596	0.91973	0.773825	0.743428	1.16485	0.735901	0.956789	1.592	0.906475	1.02956	1.89936	1.17761	0.966231	0.96216	0.856578	1.65088	1.55046	2.305	1.59683	2.23023	2.45502	1.3287	0.821389	0.544539	1.27016	1.9389	1.46041	1.01833	1.49189	0.922688
AC008982.2	1.35932	0.892529	1.30754	0.365906	0.505172	0.241466	0.890391	1.14031	0.217973	0.703919	1.67012	1.74715	0.373663	0.472087	0.870543	0.153383	0.853812	0.0515338	0.92882	0.333885	0.620319	1.27494	0.888577	0.48021	0.896079	0.523335	1.95392	0.860606	0.21383	0.353813	0.428012	2.37074	1.1209	6.87877	0.169088	1.31625	0.971406	1.04919	0.19229	1.46345	0.611364	0.996245	0.0544617	0.206419	0.854652	0.656808	0.765736	1.2241	1.04833
AL590705.3	1.83847	0.251226	0.879459	0.542945	0.526669	0.326857	0.973741	1.05627	1.70612	0.853241	1.98348	0.937896	1.06478	1.5975	2.0891	0.524264	0.57151	1.98306	0.866177	1.34975	2.75311	1.51907	0.884139	0.384042	0.731914	0.546721	1.59105	0.822578	1.34251	0.180686	1.53258	1.66566	1.00463	0.661887	2.66622	0.387077	0.199574	0.210893	0.584294	0.228039	0.521875	1.0695	1.06401	1.36339	0.0897058	1.11482	2.37006	0.477446	0.450598
VPS9D1-AS1	5.25942	1.30691	2.42186	3.5103	2.61088	0.841436	0.678705	6.36509	4.22931	2.34243	2.44393	7.02513	3.17854	2.68985	1.77241	6.28659	3.518	0.363184	5.97677	10.4663	6.71473	12.149	1.93483	2.05826	6.96704	2.84057	4.52002	0.376214	6.89164	2.56995	4.28059	3.25968	2.08524	5.5653	1.90862	3.5991	1.23874	5.32311	2.13439	3.25796	1.98015	3.15962	0.167309	1.83809	1.37756	1.94176	4.13406	2.20831	1.38359
AC106782.2	3.33132	2.151	4.21599	4.45099	2.2409	2.4361	2.38671	2.89663	3.94889	1.6882	4.21669	1.60948	1.12263	1.63579	4.61006	4.68313	2.1365	2.10018	0.809717	3.11988	3.27509	1.73711	1.55249	1.74161	6.50753	2.9547	2.55623	1.56948	1.25958	2.75828	3.15962	1.22236	3.25466	2.01826	2.06749	2.2721	1.89344	5.75305	1.80952	1.36632	5.06474	3.77635	1.75604	1.57019	2.21273	4.94105	1.81263	1.41791	3.83051
AC090152.1	1.12534	1.58256	0.637377	0.315291	0.722578	0.747486	1.55118	0.541808	2.55668	1.44705	1.31735	0.372598	1.16324	2.01783	0.760729	0.474613	0.615888	3.11935	0.973877	0.078702	3.2762	0.632273	1.75678	0.310731	2.71468	0.901186	1.51187	1.22175	1.26195	0.0128762	0.354769	0.00592483	1.35237	0.455507	0.307393	0.337193	1.4738	0.477294	1.70048	1.38745	2.5652	0.831129	0.879547	2.02242	2.42592	1.79091	0.501561	0	0.766719
AP003068.2	1.04628	0.907341	0.621815	1.96411	1.13004	1.7363	0.69345	0.935159	0.586523	3.01454	0.685481	0.282873	1.4057	1.16535	1.8014	1.55842	0.255287	0.597354	1.65147	1.2235	0.602479	1.29379	2.04442	0.965249	1.00591	0.292566	1.36499	1.36438	2.16356	0.838406	0.985683	1.06689	1.16866	1.05294	1.55351	1.14791	0.486407	0.861691	2.78705	1.55216	1.14936	0.664966	2.15143	2.23563	1.18304	5.24261	0.157178	1.76134	0.457392
AC084809.1	0.198006	0.366291	0.263535	1.09442	0.0983379	3.3453	0.197013	1.14249	0.462467	0.571131	0.445025	0	0.14028	0.160775	0.69353	1.09841	0.436364	0.101586	0.019359	0.334126	0.404035	0.0679087	0.071139	0.157162	0.401918	1.38561	0.882525	0.808874	0.175108	1.06551	0.592429	1.31656	1.29501	0.303851	0.212267	0.173211	4.23491	0	0.214542	1.09071	2.16313	0.986395	0.611209	0	0	0.934542	0.159713	0.911388	0.422529
AC067852.2	3.25631	2.05826	6.00955	3.0476	2.54016	2.24668	3.74563	3.16017	3.75819	2.55103	2.93832	2.70933	2.42959	2.50734	1.09709	3.99719	3.2795	3.25968	2.05826	3.54409	3.15742	3.97862	2.47269	1.91583	4.67275	3.76376	2.34602	3.23996	3.13702	3.16345	2.42186	2.28146	3.78945	3.17906	2.19606	1.29748	2.28898	5.62426	2.04484	2.59852	4.74601	5.62741	2.22897	2.27522	1.52632	3.77696	2.56995	2.49754	3.37521
AC011445.2	0.795396	0.415214	2.53402	1.15313	0.641118	0.929341	0.993335	1.55504	3.66249	1.02268	0.844688	0	1.14209	0.597948	0.452375	0.386493	1.50389	0.184509	1.93521	1.61318	1.81263	3.77006	1.57861	0.743757	2.75432	1.72475	2.82806	0.763764	1.26834	1.59718	1.9373	0.617046	2.13605	0.773307	0.241851	0.901813	0.558691	0.445546	0.836749	0.871296	4.75854	3.30563	2.12469	2.81955	0.815889	1.96246	1.25843	1.49121	2.9953
AC009812.1	1.39561	1.16061	1.12585	0.896908	0.77219	1.06788	0.864452	0.845234	2.30545	1.38905	2.14373	1.64745	1.56163	0.954117	1.91399	1.94859	1.34942	1.41315	1.18901	1.42151	1.11534	2.93678	1.14465	1.02137	2.69911	0.724722	1.86754	1.48982	0.605818	1.45942	5.00844	2.15966	1.93649	0.947512	1.74757	1.53465	1.03174	0.553044	1.24853	0.854553	0.675859	1.6584	1.32448	1.86201	0.685752	1.04392	1.58158	1.4378	1.51151
STK32A-AS1	3.94758	1.89774	4.03715	3.11235	0.116447	2.19307	0.434955	2.46062	5.05318	3.35546	4.70323	0.00359555	2.18038	3.33638	4.51621	3.81016	5.26226	2.52789	1.13856	4.10272	8.30846	2.58516	0.0632278	0.162719	2.08828	4.48766	5.59579	4.30873	0	2.5345	3.43161	4.67192	4.29001	3.46941	4.11699	2.86126	2.43286	2.89559	0.14328	2.43885	3.14449	3.21698	1.18821	2.34602	0.225155	5.25654	2.52411	1.0302	2.77111
AC073842.2	0.700491	1.10458	0.594123	0.893425	0.360639	1.051	0.956917	1.20118	0	0.662737	1.54722	2.07209	0.847472	0.64181	0.598553	0.690062	0.691488	0.480669	1.01586	0.706259	0.416206	0.498517	0.476825	1.34319	0.795585	0.67772	1.55463	0.573187	0.443034	1.50048	0.723204	2.05235	1.83137	1.32115	1.03886	0.685481	1.19199	0.62254	0.275318	1.72716	0.247959	1.62558	1.44776	0.545321	0.342949	0.920631	1.29718	0.495394	1.36616
AC010542.5	1.01476	2.36715	2.31261	0.133503	2.46429	1.18714	1.55009	1.16866	0.722677	1.07572	4.16718	2.55429	0.535234	1.35842	2.098	0.097867	0.909001	1.85139	1.40379	1.85461	0	1.43797	1.99375	2.70641	0.870543	1.90094	1.66023	0.444493	1.25376	2.22813	1.16349	1.63538	2.49611	1.36462	1.99498	1.82227	3.7907	0.570695	1.5322	2.07721	2.10481	0.633226	0.256568	0.259112	2.10442	2.15614	1.6671	2.164	1.57896
AC005261.3	1.99088	1.84426	1.46643	1.47756	2.36807	2.60892	4.1466	4.3323	3.42424	1.67083	3.19208	1.83999	1.71969	2.66232	1.87318	1.78857	3.50567	2.05574	2.96982	2.20485	2.63482	3.31352	2.5003	4.0857	2.7995	2.69185	3.204	2.04609	2.85581	3.14982	2.84257	2.43794	2.87934	1.03593	2.60282	1.84508	2.80497	4.58873	3.7095	1.89774	3.07129	2.02028	2.32439	2.95367	2.54163	2.18297	1.61502	1.96288	3.50207
AL512353.1	0.735394	0.8236	0.88706	2.12612	0.531968	1.43352	0.559172	0.685859	0.944145	1.12401	0.509726	1.4202	0.494851	0.985683	1.81536	1.30329	1.0654	1.30241	0.370271	1.16671	0.700491	1.5691	0.218648	0.913625	1.20917	0.81767	0.463396	1.09864	0.81191	1.22119	1.47723	0.903379	0.976322	1.21946	0.483837	0.684928	1.33998	2.292	1.02697	0.932877	2.98026	1.09685	1.32283	0.655559	0.629699	1.41653	0.468573	0.595923	1.85575
AC005083.1	0.0273264	0.631793	0.874683	0.524755	0.452783	0.383459	0.193139	0.065539	0.732858	0.449837	0.215728	0.374523	0.277549	1.13665	0.841245	0.274596	0.280278	1.60931	0.409533	0.139838	0.817246	0.614371	1.52969	0.818582	0.196979	0.931993	0.0446728	0.330585	0.688195	0.0843039	0.806495	0.000872826	0.0379801	0.0889015	0	0.296978	0.0933245	1.2874	1.06038	0.341683	0	0.245654	0.655794	0.621295	1.19654	0.533507	0.169689	0.00726795	0.853642
AC006058.1	1.72567	1.21268	0.81191	1.34726	3.09618	0.443615	3.14662	3.01933	0.813745	1.77164	2.43931	2.74944	0.138952	3.84897	2.51523	0.189939	1.74391	0.289212	0.585993	1.23079	0.321214	1.38462	1.23954	1.09419	0.932223	1.4547	1.63615	1.92475	0.948221	0.927523	1.27045	4.18302	2.40126	1.98672	1.52668	2.43102	3.47639	1.05882	1.25121	1.84117	0.191232	1.04958	0.0603544	0.77771	1.47347	1.34757	2.03439	2.012	1.66422
AC079305.1	0.58422	0.473749	1.22221	1.55504	0.411188	0.864452	0.726355	0.249613	1.72043	1.01846	0.763941	1.16174	0.271714	0.690463	0.226439	1.23464	0.704606	0.582462	1.09685	0.516868	0.994051	1.77816	0.0910907	1.0115	2.03315	1.07286	1.13141	1.22994	0.0917025	1.09912	0.695153	0.386939	1.29013	1.49537	0.494258	0.732284	0.458581	0.459178	0.386839	0.39799	4.34094	1.32434	1.49945	1.52111	0.291521	1.07466	0.350797	1.20917	1.33315
AL008729.1	1.7367	1.22292	1.71063	0.426171	0.493981	2.25761	0.229149	1.05733	3.60487	0.566448	4.37672	0.603404	0.230354	0.877422	1.80295	0.395073	0.972091	0.587761	1.2113	0.921315	1.09251	1.03811	0.281955	0.39254	0.832842	1.83921	1.90818	0.912615	0.201621	0.762833	0.388163	1.40906	1.08855	1.00834	0.90948	0.895299	2.39943	1.07365	0.628413	1.4724	0.995111	0.357266	1.23545	0.815697	0.895396	0.862781	3.91946	3.10849	2.48997
AL035587.1	2.04404	1.82108	2.1926	1.32586	2.27258	1.3714	1.714	2.11848	2.151	1.49836	1.623	1.44475	2.2369	1.92791	2.00828	1.40438	1.53295	2.25015	4.26153	1.60473	1.94095	1.35518	3.83494	1.78937	1.44442	1.09852	1.28097	2.22332	1.80406	1.4378	1.00533	1.47313	1.21762	1.96741	1.77622	1.19392	1.06221	2.82306	1.78857	1.5528	0.972091	1.74538	1.58501	2.6334	2.41455	0.686141	1.90922	1.12306	1.4305
PSMA3-AS1	3.30174	2.86821	3.16766	1.80183	3.64158	3.64158	3.1069	3.11718	3.79506	3.07502	9.11702	4.54653	2.5444	3.78694	5.19281	1.84548	4.12177	2.51294	3.00098	3.43972	3.89548	2.88242	5.05945	3.52866	2.48907	3.4403	4.5351	2.60656	2.18689	3.40596	2.53853	4.45775	5.03224	3.01143	4.20981	4.58795	4.29716	3.62217	2.37989	3.508	2.8865	2.72008	1.93162	2.55429	4.0405	3.9886	4.00061	5.21566	3.90129
AC007611.1	1.27494	1.10831	1.03677	0.746844	0.673873	1.50211	0.233143	0.879547	2.63823	1.07892	1.36462	0.167073	0.864452	0.714476	0.831129	1.80718	0.905487	1.16376	0.324332	1.94014	1.15127	1.30976	0.120137	0.493706	1.3615	1.74463	1.44348	2.24355	0.373977	1.20281	0.527034	0.620194	2.00582	1.91546	1.32843	1.00642	2.04646	0.757695	0.577558	1.10805	3.49616	2.59278	0.557296	0.661394	0.250521	1.41493	1.38589	1.37914	0.899715
AL391422.4	2.19038	3.04706	6.73645	3.35772	1.77734	2.9089	2.04027	2.4872	2.77955	3.35149	5.41898	1.3051	1.61502	1.62671	2.13439	4.83755	2.14205	2.6416	4.08304	1.89813	9.06759	2.68704	1.19799	2.4384	4.53359	3.58655	2.66954	3.10744	0.716091	2.39492	1.83921	1.39299	4.35193	1.95026	3.26904	2.30902	4.78495	5.06474	3.41448	2.25593	5.24723	3.49853	3.17146	4.41289	3.05285	4.2342	3.98988	3.14823	3.39902
PCAT6	3.87278	2.44068	5.90553	4.08236	1.08801	2.67096	2.72345	7.2455	17.7004	3.58114	7.7661	3.19644	2.05364	2.50682	2.27041	8.95771	7.84212	3.35603	6.85455	6.03578	10.4134	5.50436	0.817001	2.15656	6.94217	6.63363	3.14288	7.92298	1.7181	3.53754	7.25336	2.3912	3.60699	2.94547	2.1644	3.19969	3.09191	10.4134	2.18038	5.79624	20.1128	5.70986	4.60894	3.81016	1.72958	8.56338	2.40581	7.30268	5.51728
AC130371.2	1.02114	0.533978	1.70502	1.18304	1.096	0.490246	0.138578	1.04547	2.15966	1.01326	0.941546	0.145617	0.804714	0.308178	0.115156	1.79833	0.0503108	1.61353	0.559318	0.323193	2.0012	0.0648847	0.0327606	0.38257	1.76315	1.99171	0.827333	1.96246	0.417117	0.283327	0.574901	0.547736	1.60643	0.360022	0.94144	0.607544	1.13199	4.26084	1.07208	0.543735	1.84389	1.21705	0.834267	1.10637	0.319318	0.58481	0.0738686	0.416428	0.628026
AC108010.1	1.42253	2.62956	1.42083	1.71324	1.36879	0.796685	0.851688	1.57692	0	2.5312	3.79882	1.58222	1.34757	2.15704	1.25904	0.594408	1.04882	1.06978	3.24482	1.59951	0.621441	1.61679	1.68416	1.40276	1.38264	0.504962	2.44671	1.06221	1.14974	1.38323	1.79521	3.65198	0.620194	2.03687	1.26959	1.70834	2.01079	1.0014	0.432781	2.8865	1.20774	1.73711	0.821303	1.44409	1.88182	0.923586	1.74876	1.35579	1.29163
AC009902.2	2.01079	1.66385	3.3453	2.67391	0.421668	1.57229	0.767363	2.37208	4.77686	1.33843	4.79322	2.99783	0.490246	0.694675	1.66672	6.10375	3.4834	1.46981	0.64905	3.41106	8.20577	2.3505	0.149635	1.89852	2.76177	1.87111	2.44901	2.9506	0.224749	4.70727	5.59369	2.17867	2.01826	4.41058	1.48413	0.977266	2.5757	0.441261	1.62371	2.8145	6.78928	2.52789	0.845234	1.46578	0.422135	4.49371	1.38428	1.52147	1.70271
AL359076.1	1.55369	2.38096	1.50048	0.807561	2.10401	1.82148	0.370533	1.16911	2.06411	1.67928	2.04273	2.44947	2.12491	4.01656	3.04919	1.47672	1.20834	1.54707	2.56187	2.08063	3.13758	2.186	5.22404	2.73504	2.15595	1.90258	1.25971	1.23213	2.89053	1.82896	2.54721	1.28191	2.16548	2.02988	1.46561	1.17734	1.21268	1.82307	2.80899	1.08855	2.9119	2.00455	3.20187	1.26942	3.26073	1.61828	2.74893	2.32258	2.18274
LINC02084	0.382621	2.91297	1.49701	1.43582	0.953244	0.533372	0.246135	4.61739	1.38395	1.68894	2.87528	0.690549	0.401674	3.00365	1.19421	0.601541	1.5609	0.865885	0.250194	2.99168	2.04404	1.72008	1.92911	0.750905	3.29338	2.88032	0.161359	1.90015	1.05987	3.23996	2.13904	2.12231	1.26801	0.677864	1.14738	1.85809	0.527124	2.12571	3.54718	1.50763	3.25242	1.26195	3.2083	0.346947	1.78897	2.81601	0.443505	0.247296	2.84913
LINC01128	1.47931	1.38623	2.00294	3.13011	2.45313	2.01244	1.18683	2.30816	1.14152	1.85885	1.00093	1.85421	1.01326	1.64417	1.55351	1.99793	1.56733	2.37435	1.15609	1.18767	1.95312	1.78393	1.08313	1.39694	2.01573	1.78197	1.8886	1.64191	1.28373	1.86396	1.70386	1.20007	1.33004	1.99541	1.66897	1.51384	3.11454	3.06817	2.22464	2.10954	3.40934	1.8373	2.19606	2.24756	2.68459	1.39165	1.74993	1.95712	1.09958
AC023509.4	1.37723	1.54758	4.26638	0.958333	1.11913	1.24727	1.21205	2.46938	2.18423	1.24315	1.82426	0.33207	1.42186	0.981572	1.27664	2.27609	1.67457	1.15047	0.788642	1.69372	2.53165	1.9913	1.54722	0.368472	4.41663	2.74893	0.743428	1.21332	0.725466	3.85026	2.2132	1.88504	2.70442	1.08831	2.68264	1.62999	2.91091	3.50742	1.05669	1.24886	3.33914	2.66954	1.00906	1.62959	0.794274	2.31804	1.48312	1.20335	2.17341
AC027644.3	1.03734	1.64264	2.49658	2.1782	0.832201	0.964656	1.794	0.883729	5.20924	1.13382	2.3257	1.00463	2.03399	1.19772	1.85061	3.446	2.02452	1.41519	1.52834	2.68264	2.5904	2.23999	1.36689	0.996501	3.00674	2.186	2.25894	2.08019	1.44507	2.2409	3.77509	1.82072	3.20078	1.60823	3.02036	1.44245	1.36275	4.13336	1.65216	2.54535	6.13671	2.27609	2.73678	3.29729	1.35356	2.2242	1.1164	1.68745	3.37632
MIAT	0.0867795	3.03149	0.13924	0.308429	0.883729	0.0191602	1.62194	0.292042	0.384694	1.45942	1.05294	0.555525	0.206313	1.44508	1.71361	0.13952	0.0463958	0.307531	0.0880435	0.0552318	0.070472	0.0764434	2.5359	1.35518	0.346157	0.94648	0.403888	0.0938833	0.268664	0.0901254	0.529799	0.189408	0.188151	0.659282	0.408978	0.700007	0.492469	0.452601	0.992693	1.83014	0.0967309	0.113347	0.286037	0.0454895	2.1138	2.22107	0.0708504	0.147783	1.21414
PAXIP1-AS2	2.18423	2.12277	1.20281	0.983912	1.69673	2.57851	1.44845	2.0895	0.418066	1.74161	0.696793	1.5868	1.95587	1.99584	2.47686	1.41891	1.33596	2.93934	1.91546	1.58399	1.16324	0.73805	2.67294	1.4255	1.33719	1.12344	1.77926	0.8036	1.66745	2.79599	2.4287	1.9389	1.0199	1.93242	2.26815	2.03118	2.27301	1.27523	1.26533	1.62777	0.239258	1.46144	0.910074	0.60171	3.15633	1.92832	1.94378	1.87866	1.7971
AC004908.2	0.76616	1.12692	0.519796	0.249214	0.5142	0.336942	0.872049	1.35112	0.671173	0.863337	2.05364	1.29412	0.816297	0.674403	1.80483	0.0590894	0.553471	0.105463	0.684928	0.783771	0.543527	1.88382	1.25391	0.362354	0.513114	0.226302	0.299487	0.423924	0.60256	0.947869	0.921315	1.44279	0.912243	0.707082	0.892175	0.929806	0.808718	0.728584	1.15667	1.11373	0	0.797895	0.799364	0.972091	0.959809	1.14791	0.667108	0.854354	1.06634
RAB11B-AS1	2.305	0.992446	1.69973	1.74194	1.61866	1.92273	1.58535	2.1825	2.55717	1.63975	1.9775	1.97433	2.42456	1.65324	1.40966	1.98963	1.55538	2.20528	2.08694	1.76699	0.880922	2.30816	1.83177	2.43565	2.02326	1.56019	0.531158	2.42411	1.65305	2.25409	1.87318	1.87866	2.31984	1.44979	1.69188	2.06707	2.35954	2.92109	2.00702	1.77435	2.69911	1.58573	1.90457	3.13378	1.91907	1.87278	1.25447	1.89813	1.80565
Z98200.1	1.1122	1.55265	1.44578	0.295705	0.0781709	0.407889	0.651627	1.02188	0.588301	0.736171	1.84898	0.665811	0.996383	0.971027	0.712733	0.474038	0.400655	0.202896	0.607116	0.483837	0.650342	0.889255	0.241599	0.387356	0.935159	0.642011	1.03863	2.06874	0.223835	0.551442	0.54908	3.01195	1.29914	0.772949	0.350509	1.0695	1.6547	0.742202	0.129617	1.90796	2.82958	0.459	0.634221	0.109349	0.891161	0.571833	0.757077	0.657542	1.346
AC018553.1	0.750815	1.24624	2.43102	1.24015	2.01741	1.25005	0.00453891	0.751251	1.07076	0.659591	3.34471	0.00503305	0.614674	1.40438	0.976543	3.15797	1.42787	0.729581	0.67602	2.08316	1.63538	1.38428	0.231515	0.373093	1.09912	2.04316	1.54231	1.19742	1.2086	2.33653	0.308563	1.00807	2.53073	1.8373	1.36164	1.34532	1.87473	0.633665	1.12401	1.03886	4.49753	1.43082	0.527888	1.37052	0.597718	3.39459	1.97192	1.29443	0.367772
PRR34-AS1	2.2005	2.45133	4.70075	2.5458	2.6502	5.91459	1.68784	5.3967	3.55013	3.21273	3.518	1.9312	3.18774	2.10018	2.05451	4.67431	3.43625	2.91552	1.07755	2.21273	3.11454	2.44715	2.37712	2.91957	6.23696	4.19137	4.75812	2.95112	8.02171	7.59333	5.888	3.22414	4.74107	1.52212	1.76893	2.73624	3.52331	3.55844	2.27749	4.45552	6.77281	4.06278	3.34417	12.4033	5.46293	3.80825	2.31306	4.16111	3.48224
AL021707.2	0.93731	0.452783	0.581159	1.68375	0.702685	0.612683	1.59718	0.266585	1.36992	0.624789	2.10315	1.85809	0.758724	0.688349	1.32251	1.50351	0.768377	0.757929	0.363842	1.37268	1.42384	1.26436	0.394016	1.36723	6.1296	1.26712	1.13692	0.808718	0.855696	1.3199	0.0935655	1.19365	1.59288	0.397544	0.771752	0.922043	0.47343	1.04255	0.48056	1.49362	3.03471	1.35932	0.726355	0.238447	0.55283	1.17419	1.20393	1.24698	0.931064
HCG15	0.937799	0.540844	2.005	0.832201	0.626637	0.931878	0.950657	1.45957	0.998753	1.00959	2.37297	0.295631	0.68362	0.821917	0.219003	0.664624	1.10995	1.43655	0.300449	1.84074	6.72006	0.972091	0.04691	0.210924	0.635009	0.420622	1.36241	0.923586	0.792051	0.827614	0.752842	0.546812	0.966231	0.525178	0.913827	0.302977	0.498161	1.81145	0.768879	0.431067	1.31783	0.766423	1.29195	0.488154	0.186747	1.4902	2.72202	0.466758	0.166094
AC087741.1	1.24668	2.24624	0.905011	0.493321	0.997999	0.262665	2.24973	2.17256	1.49189	0.723922	3.66497	0.386775	0.865696	1.83054	1.12558	0.899495	0.903379	0.38796	0.450694	1.73398	0.241495	1.00428	1.86082	0.710961	0.770453	1.33659	1.8173	1.11826	0.159193	0.906241	0.918306	1.93559	2.73429	1.29195	1.99793	2.57519	1.507	2.30139	0.68741	3.0476	0.500523	1.66783	0.986139	1.39989	1.31465	2.42186	1.87231	2.20611	1.33912
AC009309.1	1.56785	1.11183	2.65045	0.816297	0.62938	1.21931	1.52009	1.73554	0.948338	0.795785	2.80573	1.35159	1.25346	0.782218	0.654841	2.05637	1.47824	1.17877	1.57229	1.37882	1.88749	2.59087	0.465908	1.4438	1.83137	1.5149	1.3435	1.62918	1.04722	2.36535	1.78393	1.00244	1.79793	1.4199	0.684928	1.31838	0.974854	1.60785	1.06811	1.7657	3.235	2.60473	0.951926	2.29425	0.988153	2.5383	1.05111	1.24624	2.39211
VIM-AS1	1.01739	1.84784	0.676722	1.15182	1.0384	1.4362	0.659282	2.63198	0.827519	1.10182	1.26989	2.02199	0.685859	1.71624	2.59709	1.40411	0.904347	2.15749	1.05317	1.016	1.40738	1.50667	2.62718	1.79873	0.887802	0.75038	1.2241	0.965772	2.04359	1.55463	2.41202	1.01086	1.46379	1.06895	1.03627	1.05352	1.71063	0.269926	2.7504	1.17734	0.447885	0.901186	0.825567	1.61389	3.23387	1.76099	1.99997	1.77697	1.39531
AC015813.1	2.31397	1.19252	2.28852	0.245854	1.89653	0.760729	3.19914	2.65598	0.998518	1.90978	3.27062	4.62054	0.886827	1.47313	0.925612	0.366375	0.917717	1.21795	3.8133	0.832602	0.112695	2.06328	1.51077	2.65118	1.60111	1.05066	2.14159	1.38526	0.944503	1.12459	0.798966	1.33219	2.40266	1.36918	0.950418	3.07502	2.61088	1.18271	1.03704	6.12836	0.61182	1.11078	0.640223	0.888138	1.87074	2.81295	2.00371	2.3967	2.34914
AL136295.6	1.34286	0.867183	1.42117	0.622633	1.01522	0.929087	1.25048	0.727186	3.42991	1.01042	2.54115	0.784334	0.385511	0.567303	1.26074	1.91179	1.25746	0.860813	1.07438	2.10481	1.88623	1.57483	1.07259	0.813973	0.91898	1.36817	1.55009	0.658349	0.460821	1.40553	1.1274	0.622446	1.53465	0.942847	2.01332	0.944833	0.997069	1.50081	1.16405	0.539366	1.28097	1.11612	0.391838	1.23166	1.2343	1.56222	0.922213	1.19279	2.40627
RUSC1-AS1	1.27616	1.16509	1.18479	0.718188	1.08424	0.676406	1.94626	2.31896	1.76779	0.704606	1.96902	2.59138	0.563522	1.11312	1.62263	0.535344	0.797524	0.690463	1.3063	1.0752	0.687581	0.970157	1.06198	1.27434	1.2238	1.68224	1.63216	0.882963	1.05932	1.5975	0.66211	2.20611	2.74405	1.11743	1.01962	1.19421	1.90537	0.577223	0.782599	2.57713	1.94897	1.30818	0.614798	0.564396	0.931993	2.18689	1.29869	2.45641	1.82
AC007773.1	0.457296	0.319736	1.09841	0.203282	0.599139	0.498723	1.65397	2.09717	0.79123	0.469827	1.00488	0.459352	2.07042	0.496528	0.443703	1.36462	0.954117	0.614496	2.30183	1.50178	0.699763	1.57054	0.521814	0.833042	0.905487	0.575942	1.89995	1.6705	0.95765	0.404546	0.670177	0.7766	2.18467	0.555666	0.425193	0.2218	0.0850313	1.53884	0.395532	1.92632	1.94264	1.78081	1.62918	0.386254	0.0864624	0.914314	0.0555354	0.770453	0.646699
PAN3-AS1	2.05787	1.10937	1.03811	1.35898	1.30754	0.781874	1.30271	2.45502	0.27537	0.822485	1.55568	1.20637	1.54299	0.992914	1.68078	0.643512	1.39133	0.994636	2.01119	1.07572	0.953244	0.999917	1.24315	0.885237	0.974101	1.73785	2.04404	2.06707	0.524177	0.70774	0.58768	4.79232	1.51151	1.13827	2.66954	2.2132	0.838616	0.889598	1.97233	1.91138	0.581041	1.26909	0.691849	1.72341	1.73476	0.905487	1.64961	1.976	0.843521
AC084036.1	2.5757	0.773119	0.663298	1.26138	3.20943	1.92753	1.05681	3.05867	4.68156	2.44068	4.05664	2.63435	2.8598	1.17538	2.30405	2.73481	2.24802	4.0837	1.16617	1.83366	2.61234	0.771024	1.60323	2.4435	5.50827	4.63327	1.62228	2.23382	1.7936	3.66679	3.22084	4.53963	5.36763	1.39595	1.67305	5.46398	3.88057	3.77696	6.92692	1.52834	4.00594	2.68019	1.37914	2.18905	2.64639	0.788099	1.93382	2.72488	2.91858
AC003070.1	0.585077	1.18978	0.231831	0	0.979829	0.0798019	0.782416	0.641661	0	0.517972	1.30271	0.145907	0.0822149	0.959124	0.731056	0.165447	0.548297	0.470673	0.237833	0.211495	0.185336	0.216888	3.40368	0.960038	0.651199	0.746608	0.830243	0.325963	0.443505	0.647529	0.917908	0.623795	0.0909552	0.858792	0.688696	0.924245	0.207689	1.11668	0.484229	1.12612	0.537086	0.161598	0.536678	0.221198	1.75144	0.911691	0.280129	0.435052	0.54064
YTHDF3-AS1	2.33653	1.22845	2.62666	1.71969	0.849323	1.91749	1.02769	1.2497	5.69097	1.0612	2.05281	1.49602	1.66318	1.49121	0.534281	2.9963	1.56876	1.08367	1.29013	2.23736	3.63308	2.39308	0.875254	0.980102	4.85094	2.18162	2.5003	2.80101	0.981571	2.2691	3.72942	1.4414	2.33427	1.8822	1.73515	0.847886	2.23563	1.4686	1.80406	2.02326	4.54808	3.58958	1.56859	2.84664	0.0531699	3.67044	1.16292	1.42678	3.15203
AC115522.1	0.0681429	1.49537	2.38671	1.78701	9.08703	1.06926	0.507982	0.170215	1.87111	0.481203	0.0903697	0.420929	0.493922	1.27002	0.273422	1.88749	0.290227	0.0431178	0.358075	0.908535	1.12319	0.347921	0.45608	0.782809	0.727532	0.843969	0	0.396888	0	0.313767	0.373391	0.0970861	0.0705677	0.165389	1.32219	2.65166	0.286882	0	0.50916	0.145162	0.828139	0.265812	1.08967	0.265215	1.1105	0.635736	1.65397	0.0820317	0.388649
AC073957.3	0.700785	0.636592	0.434818	0.266855	0.773119	0.0739389	0.791458	0.803377	0.0486436	0.720769	2.5614	0.603125	0.795396	0.41058	0.856446	0.191536	0.196696	0.35057	1.33379	0.4979	0.277274	0.357554	0.319966	0.398117	0.436995	0.205644	0.659881	0.241748	0.225211	0.602332	0.203949	2.2721	2.10401	0.549511	1.09175	1.0409	0.827938	0.208211	0.146927	1.57791	0.336469	0.734084	0.0955918	0.197207	0.589001	0.640746	0.759994	1.05932	0.548742
SNHG1	6.89883	4.75812	6.43673	5.04699	5.9192	4.0857	7.25181	24.0054	7.50674	4.56766	14.5142	9.46123	9.53672	8.95981	8.70163	3.93513	5.80928	4.24542	12.35	5.64285	4.18925	7.85461	10.0915	6.46222	5.4945	5.47663	5.35827	7.03818	4.69501	5.7498	5.59476	8.12815	6.76431	6.35243	4.73717	14.7013	4.02117	4.40613	6.52595	6.64032	3.6355	5.18274	3.89937	7.4092	9.83816	3.52923	9.30383	7.24084	3.95424
AL109917.1	1.00322	0.848012	1.48646	2.13184	0.301665	0.128455	0.265012	1.70348	0.608805	0.737035	0.35227	0.4979	0.330313	0.0398694	0.472216	2.63154	0.886589	0.415838	0.740414	0.716091	1.08059	0.877812	0.129847	0.153128	0.81278	0.666091	0.815984	0.635084	0.395725	1.21101	0.592681	0.0199965	0.864007	1.16753	0.134018	0.378903	0.245118	2.19914	0.910074	1.07947	3.82667	1.18058	0.962606	0.826898	0.21473	0.401956	0.693134	0.84311	1.53952
AL359091.5	0.787047	2.08828	1.18108	2.723	0.82616	1.67746	2.76322	0.305812	2.18467	1.60473	2.43565	1.39561	1.23166	0.64839	1.52147	4.89647	1.23573	0.0680426	1.38044	1.29835	1.03174	1.56948	0.280079	0.754326	1.91546	1.43249	1.00298	0.876332	2.7132	3.79136	0.962606	0.893696	1.96988	0.62752	0.821917	0.394632	1.69768	3.85734	1.1156	0.651064	1.0705	0.918754	0.88394	1.77734	1.57502	0.835214	0.600471	3.20131	4.14519
AL021392.1	0.290089	1.01326	1.00395	0.805281	0.409719	0.825567	0.0381794	1.27434	0.1414	0.633226	1.02114	0.359707	0.0829609	0.251523	0.75038	1.98843	0.0642716	0.101882	0.0423122	0.954356	0.622447	0.0503639	0.228715	0.258307	0.882103	0.569207	1.72119	0.496158	0	0.339339	0.0343716	0.219506	2.61088	0.0938833	0.901813	0.774222	1.00065	0.160657	0.61321	1.74275	2.86623	1.01396	0.668291	0.468327	0.195774	2.06286	0.0626151	0.462467	0.617117
AL122125.1	0.950657	0.579975	0.179236	0	1.06389	0.197496	1.12319	1.0612	0.455805	0.488681	2.74451	1.43669	0.598553	0.767796	0.68604	0.476643	0.466636	0.417778	0.700332	0.996383	0	0.401614	0.183487	0.769951	0.299487	0.290714	0.285931	0.289912	0.424591	1.05537	0.299117	0.813973	1.95691	0.739742	0.713853	1.71729	1.18579	0.180196	0.781239	0.554946	0	0.117991	0	0.248539	0.241495	0.498873	0.560556	2.90533	0.887354
AL117379.1	1.6804	1.26253	0.641118	0.785402	1.26138	0.759411	0.937993	1.34055	1.90015	1.01256	3.93513	1.26834	0.565503	1.50081	0.894728	1.07286	1.49397	0.690809	0.818093	1.49602	0.357166	0.666017	2.24929	0.856113	1.32521	1.5776	2.67727	1.01909	0.699133	1.16783	3.50026	1.86241	2.7132	0.856282	1.75258	1.32687	0.934542	1.26378	1.88944	1.17478	1.43481	1.86476	0.465262	0.411457	1.25869	2.07891	0.877181	1.24942	1.37335
AC091057.1	1.08704	1.2889	0.159299	1.02871	7.57959	0.858342	0.845393	0.728817	0.320781	1.24381	0.839549	1.9373	0.848138	1.31167	1.90416	0.27353	1.06578	0.539309	2.21933	0.943109	0.565916	0.962606	0.764521	1.20308	0.95822	0.661887	1.29748	0.567843	1.00215	1.39791	0.609969	1.09281	1.44475	1.12159	0.731056	0.834069	1.4481	0.490399	1.02769	1.94378	1.30177	1.07755	0.92633	0.871296	1.05859	0.829226	1.45837	1.37304	0.546111
AL023284.4	0	0.986846	2.75484	0.649667	0.0335885	0.57918	0.793551	3.24751	0.736575	0.222617	0.62752	0	0.105524	0	0	1.7913	0.601216	0.0761506	0.301665	0.0712891	1.27045	0.262833	0.416653	0.0386356	0.15638	0.691013	0.0290154	0.265876	0	0.350509	0	0	0.701049	0.0243091	0.223041	0.948796	0.681896	1.77527	0.782809	0.0333101	0.354469	1.666	0.774683	0.377077	0.120578	0	0.149779	0.135241	0.284274
AC010973.2	0.81286	1.02268	1.52733	0.604919	0.896503	0.80068	1.31544	0.960269	2.25915	0.925104	1.29045	1.33912	0.133759	0.603836	0.415897	1.46951	0.113455	0.28502	1.92715	0.706815	0.205375	1.47588	0.696449	1.15695	2.1965	0.728511	1.37447	0.69695	1.09361	1.56625	1.06478	1.7663	1.29471	0.890954	0.773307	0.905487	2.29551	2.52363	1.09735	2.34644	1.3851	0.664359	0.393214	2.05988	0.518507	1.10225	0.546876	1.04187	1.09522
MIR17HG	0.900782	0.300654	0.352094	0.101672	0.229807	0.122297	0.702685	1.53743	0.370217	0.380171	1.59613	0.714264	0.0716806	0.697091	1.27523	0.0582338	0.621295	0.0505497	1.32115	0.357739	0.148642	1.52451	0.202251	0.199705	0.0570951	0.481012	0.34299	0.0582899	0.436519	0.544766	0.258913	1.10323	0.419238	0.555666	0.460638	0.66739	0.523479	0.259753	0.520139	0.640409	0.0641783	0.315737	0.0132974	0.11895	0.395827	0.189426	0.972893	0.450516	0.294138
DANCR	6.73645	4.16587	14.6797	9.84101	14.9448	7.84029	7.65992	13.2929	9.28034	9.89306	10.9317	6.7227	6.1296	5.43856	9.51469	7.49667	4.06208	3.96944	6.67026	9.22847	8.04849	30.4152	8.76062	3.67652	12.9015	7.7159	9.84396	10.5326	6.0209	7.78058	12.079	5.16906	10.8727	5.80281	11.186	10.0826	8.421	26.1832	6.41766	19.6656	19.2267	7.63687	11.4827	22.9708	6.84315	5.22591	6.55768	8.31274	5.53021
AC100861.1	0.0820213	0.334299	0.375138	0.0800826	0.973877	0.33163	0.986846	0.605728	0.284239	0.546812	0.343336	0.70247	0.447803	0.513467	1.57337	0.825142	0.188931	0.676194	0.0446566	0.453667	0.113974	0.0889252	2.84462	0.162765	0.271931	0.304173	0.123186	0.547279	2.48768	1.93362	0.638427	0.438333	0.772734	0.239637	0.239487	0.0192143	0.0452282	0.518396	0.991442	0.367772	0.259138	0.668827	0.872235	0.207969	0.825567	0.794856	0.0241361	0.345268	0.438003
LINC01578	3.27839	5.13629	3.38091	3.85277	3.96082	3.59672	3.01777	5.6264	5.50436	5.12723	4.03917	4.79151	4.99167	4.11012	6.37002	2.44438	3.57264	4.86017	4.08504	4.4257	5.38603	3.59851	6.02209	4.26571	4.38557	3.91686	3.06237	3.2416	3.37745	4.18098	3.86582	5.09393	3.26904	4.17207	4.03982	6.75861	4.40163	4.07022	5.26775	3.49265	3.70885	3.40251	3.43972	6.44825	5.04522	3.05236	5.89563	5.22966	3.95222
AC004865.2	0.359707	1.43946	0.654928	1.07001	0.855696	0.844343	0.105742	0.600419	0.366375	0.969215	0.423719	0.37949	0.117561	1.39299	0	0.514622	0.454288	0.27802	0.301004	0.0803473	0.164246	0.189841	2.59998	0.298981	1.56202	1.11113	0.245287	0.467478	0.578645	0.294996	0.956432	0.187537	0.124212	0.454288	0.360769	0.456539	0.625493	1.01075	1.53694	0.742618	0.149649	0.487532	0.784417	0.779934	0.742406	0.83047	0.194056	0.234816	1.41551
MRPS30-DT	1.05905	0.929806	1.35673	0.525178	0.171693	1.05581	0.481458	1.63615	0.416252	0.786557	0.699906	4.31017	0.894149	0.279755	1.08677	0.786557	0.562518	1.55807	1.65626	0.311881	0	0.370533	0.150294	0.880477	0.506435	0.506006	0.822134	0.752284	0.81767	0.760729	0.055892	0.77118	1.08648	1.62116	0.373057	0.52053	1.31925	0.534392	0.241646	0.254981	0.674939	0.760351	0.736575	0.608604	0.63564	0.80267	1.19827	1.37367	0.478983
AC254633.1	0.7981	1.2247	0.818909	3.42934	1.62743	0.865308	0.855046	0	1.50351	0.782218	0.0670008	2.31175	1.00298	1.49804	1.00512	2.10784	0.472773	3.64588	1.56202	1.01726	0.456145	0.138883	0.567168	2.14587	1.52469	0	0	0.210837	0.577223	0.115906	0.544299	0.457629	0.123783	0.410756	2.26953	0.10485	0.381667	0	2.40651	0.250793	0	0.099601	0.951926	0.971406	1.43669	0.0780443	1.33998	1.05581	1.18389
SNHG14	2.52129	1.64452	0.0454351	1.57107	1.47313	0.176528	2.46157	0.0391425	0.508632	2.19438	1.37787	0.0265231	2.30722	1.58824	2.50872	1.64595	2.16955	1.23792	2.26421	1.33219	1.33284	1.27887	1.02388	1.42218	0.569207	1.09912	1.04628	0.855696	2.06328	1.93039	1.10157	1.64122	0.945192	2.15749	1.09572	1.17307	2.42592	1.00298	0.692792	1.08496	1.28343	1.47451	0.862965	0.142649	1.22499	0.951354	2.29687	2.85318	2.17039
AC127496.5	1.14906	0.547429	2.33794	0.86579	0.315921	1.36371	0.468327	1.00463	1.54124	1.45702	0.7197	0.449036	0.724625	0.876968	0.910938	1.37008	0.85527	0.48823	0.802027	0.813134	2.15899	0.787156	0.264168	0.302094	1.2877	1.68078	1.70425	1.2581	0	0.32717	1.15412	0.910493	1.58754	0.937538	1.7142	0.690809	2.40468	2.33072	0.563178	1.36371	0.354469	0.497043	1.09549	1.27916	0.621613	1.18	0.162169	0.330006	0.18424
AP000785.2	0.505231	0.244577	4.43386	0.131769	0.293592	0.300496	3.31573	5.12267	0.273816	0.985408	0.135955	0	0.476196	0.208593	0	0.612411	2.23023	0.163637	0	0.49986	16.7621	0.782218	0.452659	0.111727	1.66459	0.337259	0.274673	1.30728	0.12837	0.336288	0.00802265	0.260722	0.593628	0.253167	0.426372	0.222345	0	6.27434	0.557808	0.221994	0	0	0.551963	1.95983	0	2.50453	0.141803	0.0491415	0.0758344
FGD5-AS1	15.2663	10.5261	5.29494	11.2727	11.8354	8.89844	22.4981	14.382	5.70986	14.4158	11.4326	15.6285	11.1513	13.1451	17.9761	8.41892	13.5984	25.925	23.2762	6.83323	12.1395	10.3314	12.0008	25.1775	9.55612	5.16634	10.6497	13.8633	11.6332	8.61208	6.88019	21.1993	11.2128	10.7121	12.3305	16.6441	12.9288	6.14136	8.19584	8.76771	4.53658	11.3685	8.09126	10.2926	17.0206	9.60349	12.4422	11.2327	14.7582
AC015726.1	1.19392	0.875444	1.13771	0.89011	0.921315	1.64229	1.52075	1.69266	1.85139	0.653164	3.06868	1.11078	0.89435	1.65147	0.649238	0.947512	1.26349	1.53324	0.863337	0.801823	0.347715	0.849111	3.50742	1.50499	3.1322	2.15277	0.592429	1.96741	0.736087	1.25362	1.64264	2.33113	1.1463	0.91948	1.77394	2.85825	2.48385	3.14713	1.60506	1.57019	2.23604	1.31038	1.35735	1.31069	1.78509	1.16783	0.309362	1.61178	1.62854
UPK1A-AS1	0.106665	1.70576	4.93513	2.75734	0.18826	1.74275	0.0131534	3.46179	0	1.60523	0.775612	0.208355	0.00539693	0.052193	0.443841	1.39989	0.194914	0.070313	0.0093897	0.0651065	0.308563	0.633861	0.00288325	0.00556812	1.71661	0.649432	2.43701	1.47112	0.326857	1.51187	2.08395	0.397774	2.85067	0.192233	0.692208	0.215728	2.0237	0.154195	0.322598	1.2258	1.91808	0.18528	0.730124	0.556535	0.111027	4.00856	0.328331	1.0199	0.616856
MALAT1	3.9502	7.14726	3.24271	2.44157	6.30139	2.60751	4.89142	4.09648	4.07765	4.95392	7.27693	4.72737	5.20734	5.14255	12.1584	2.09972	3.7095	3.27671	4.39205	4.11907	3.83556	2.31531	10.178	4.99518	3.04031	4.14381	6.50227	5.39083	3.38551	3.08242	5.86146	6.86442	8.07355	3.29007	3.93967	7.99176	5.29865	3.62159	3.15203	5.26594	1.81842	3.79383	3.09941	1.29013	10.3087	5.30996	8.75154	8.83664	8.15598
PANTR1	5.13629	3.8464	0	0.42141	0	6.21998	0.0116323	6.0427	0	1.58573	3.74502	0.00376787	3.19317	1.4123	0.370176	0.0871625	3.74751	0	1.00175	3.97008	1.67603	2.47686	0.578967	0.0309356	3.87278	3.52331	1.08127	1.99171	0	0.361885	5.03053	7.90623	0	8.03117	4.40163	34.6634	0.0161011	6.86588	0.0602894	0.955997	0	0.350197	0.543527	4.82687	0	0.395581	0.445956	0.00825211	1.24438
AC127024.5	2.51754	1.30302	1.22666	0.387129	1.29501	1.25421	1.93971	1.45374	2.14545	1.3829	3.39122	1.38199	1.8353	1.64378	2.23023	1.36499	2.10315	1.7917	1.49739	1.34027	1.77453	2.8598	1.91565	1.50149	1.05007	1.573	1.62447	1.13827	1.91058	1.83903	1.53036	2.91143	3.19779	1.93831	1.95776	1.5759	2.01412	1.31451	1.15152	1.82036	1.25563	1.31812	0.854354	0.903845	1.68117	1.5831	2.04734	2.97584	1.60439
AC024075.2	3.31191	1.73362	3.01881	3.03411	3.42991	1.91626	2.05988	4.24959	3.48398	3.40539	5.61089	1.90416	2.47452	2.14755	1.96046	2.84311	1.99911	3.68322	3.92012	1.92753	1.2853	2.1782	4.73305	3.79383	4.87028	4.8804	1.94985	3.65074	1.93773	2.46522	3.33353	3.90834	3.48685	2.80348	3.21919	5.90004	2.97766	4.64117	2.78903	2.77412	4.22588	2.37342	1.99006	2.51477	3.89612	2.10825	2.54251	2.15015	2.31531
AC093278.2	1.51562	0.814386	2.6334	1.59355	2.20395	1.81614	0.412925	0.342432	0.507096	1.60078	1.0354	0.645269	2.42501	1.65216	1.07782	1.58501	0.886827	1.08233	0.889499	1.05957	1.14293	0.861237	3.43625	2.16827	1.62999	2.09378	0.487532	0.646312	1.55009	0.661394	1.41823	0.546374	0.505389	1.19307	1.98348	0.986395	1.05111	2.19955	1.81104	0.652122	1.4991	0.614085	2.3577	1.1156	2.26641	0.62955	0.695065	0.407827	0.790649
AC008972.2	1.35641	1.50081	1.98369	2.11596	1.68556	1.93282	0.378005	0.770827	1.98142	0.828581	0.595451	0.590067	1.47174	1.11668	0.398497	1.04033	1.00577	0.802443	1.2331	0.522443	1.00267	1.48244	0.393802	1.02188	1.87358	1.66745	0.88706	1.29776	1.43214	1.44442	1.48174	0.611932	1.20507	0.957284	0.647821	0.570187	1.25362	2.99423	3.01558	0.872049	2.21562	0.794956	1.64417	1.827	1.14906	1.21101	1.27645	0.735574	1.29195
ITGA9-AS1	1.78857	0.596823	0.821101	2.54628	1.48511	1.32554	0.341683	1.97067	0.745043	1.47654	0.244386	0.357662	0.44561	0.681815	0.647615	1.58718	0.957138	0.619335	0.489481	0.424084	0.395827	0.654116	0.107679	0.881147	0.831998	0.923586	0.567571	1.09332	0.153539	0.441261	1.48347	2.3384	1.07892	1.07312	1.44979	1.39953	0.405187	0.96146	0.485155	0.266792	0.606744	0.763405	1.366	1.4749	0.435896	0.549442	1.19392	0.573674	1.00666
SNHG16	10.2323	8.44866	9.21041	4.73717	3.86823	7.87142	11.178	9.04583	3.63796	5.04433	7.34289	6.34871	9.29332	10.6428	7.66502	8.67941	7.48327	8.90069	6.29154	7.22363	9.38476	9.18485	2.9063	3.86955	5.56744	5.8278	15.5696	7.82917	6.02659	6.39754	6.31489	4.15421	6.60932	7.20449	6.23941	8.90309	6.70098	10.2829	3.20672	7.05483	5.869	11.2687	8.47209	11.3045	5.22117	6.75861	8.68384	10.3579	9.62841
AC040169.1	0.893696	0.984595	2.01929	1.41264	1.71288	1.11743	1.12893	0.731834	7.0564	1.26683	4.52377	2.24219	0.602332	1.48032	0.054511	2.87279	2.33113	0.846187	1.72079	3.22632	0.163004	4.43163	0.975318	1.77357	6.31365	2.70154	2.54347	2.78804	1.5588	1.51833	3.7282	0.577624	3.15962	2.45552	2.30139	1.22592	2.07084	2.68985	2.07292	4.06612	7.20609	4.62768	2.1708	3.25575	0.184579	6.98345	0.80931	1.80756	5.10387
AC004908.1	1.26859	1.23792	0.788442	0.184284	0.920134	0.48429	1.30111	0.905694	0.813134	0.810057	1.85609	1.15609	0.654356	0.867574	1.94897	0	0.109523	0.547223	0.47647	0.424451	0.436837	0.91811	1.06377	0.336085	0.10179	0.240301	0.0104663	0.364457	0.378903	0.322201	0.563769	1.91866	1.33438	1.2847	0.983263	0.718347	0.991671	0.653933	0.850521	1.26801	0.260085	0.272832	0.181032	0.428362	1.13352	0.791968	0.497123	0.311657	0.705411
UBR5-AS1	2.10315	1.82148	1.19169	1.14322	1.38589	1.84898	1.5975	1.5635	1.26468	1.92791	1.77582	0.97865	2.69614	1.76814	2.13738	1.43409	1.89299	1.45837	1.35791	2.78459	1.19709	3.01881	2.79008	1.6705	1.15439	1.06841	1.77394	2.44438	1.38012	2.03118	2.24579	2.96416	2.19914	1.87826	1.98015	2.12022	2.42959	0.480249	1.82896	2.08019	0.241106	1.44409	0.85858	1.77357	2.20305	1.73594	3.15311	1.25391	1.78313
AC016957.2	1.73398	0.953483	0.131019	0.80017	0.533746	0.447844	0.367624	0.609792	1.5256	0.825348	1.74463	0.127268	0.652122	1.08619	0.315737	0.422742	1.58754	0.372964	0.223651	0.698723	0	0.551963	3.26456	0.563769	0.804062	1.3021	0.276833	1.99706	0.364195	0.773825	1.24381	1.02601	0.810625	1.11457	0.80143	1.87826	1.37268	1.40227	1.64417	0.772268	0.319456	0.261132	0.308217	1.28712	1.86595	0.530477	0.15464	0.60001	1.02842
URB1-AS1	3.55963	5.10387	6.11668	3.79263	3.83051	3.79575	4.52527	4.2468	4.60894	4.40087	4.92498	3.21273	3.47169	2.80646	3.11069	4.85846	6.20929	4.3266	3.08873	7.80574	3.23308	3.53459	2.37389	3.1322	4.66644	4.62768	6.48914	4.90749	2.5383	7.33494	4.93091	4.74839	5.79842	4.71762	9.66747	4.20838	5.8572	4.07363	4.13958	4.87028	8.11834	6.57478	4.15698	4.87954	1.9913	11.0056	1.7306	5.90216	5.92601
LINC01137	2.72641	4.05801	3.37691	4.66088	1.8014	2.93985	4.04316	3.96217	3.23171	2.35384	1.78197	2.49803	2.13481	1.81374	1.71848	4.39353	1.26516	2.92925	1.30604	1.47158	3.10154	1.11126	2.83308	2.32939	2.55126	3.27839	2.85318	3.62589	2.6502	3.27173	1.66279	2.32346	3.82922	1.04882	1.96411	2.44671	2.85267	5.1553	2.92161	1.61751	5.5795	3.11558	4.04863	3.64952	2.39533	1.71174	1.83451	1.67193	4.9208
AC008105.3	0.147261	1.66975	0.409815	0.298552	0.704971	0.35227	0.747681	0.434268	0.245142	0.665646	3.55663	0.458911	0.165745	0.803049	0.728657	0.640552	0.126827	0.326537	0.294242	0.153998	0.0871159	0.213577	4.30214	0.682469	0.654356	1.02769	0.573514	0.436299	0.225876	0.0407477	0.965249	0.248172	1.30942	0.380088	0.668487	0.568504	0.571295	0.56864	1.78004	1.30786	0.906687	0.208109	0.757077	0.0551768	2.25301	1.45038	0.0900941	0.295474	1.32085
AL355312.3	0.0553148	0.226748	0.620461	0.162296	0	0	1.42818	0.148491	0	0.177286	0.569469	0.594581	0.049504	0.338315	0	2.35954	0	0	0.0696157	0.316331	0	0.460126	0	1.7676	0	1.37654	0.272579	1.17419	1.12129	0	0.0193999	1.08127	0.138305	0.0357823	0	1.89403	0	0	2.35409	0.705788	0	0.112882	0	0	0.473692	0.0886715	0.10895	0.796137	0
LINC00323	0.225876	0.977533	1.51257	0.419136	0.927523	3.53636	0.005701	0.208227	1.04033	0.924245	1.19365	0.00074285	0.620969	0.6899	0.215998	0.843521	0.211525	0.170266	0.0447652	0.238961	0.173683	0.262027	0.189887	0.0104783	0.364968	0.71799	0.379167	0.606385	0	0.156523	0.055652	0.792051	1.32404	0.38112	3.40368	2.09676	1.47623	1.78701	0.270933	2.17993	2.25894	0.419538	0.477403	2.20137	0.0148941	1.77241	0.511945	0.205846	0.0350765
AL137779.2	0.68741	0.694675	0.12385	1.54299	0.995848	1.15182	0.680209	0.0994326	1.39825	0.965772	0.903607	0.645502	0.553706	0.680576	1.57791	1.7882	0.197626	1.29835	0.507797	1.06593	0.360556	0.427853	1.90094	0.155015	2.56047	1.01897	1.19887	1.26859	0.10703	1.01783	0.357912	0.431284	1.19481	0.618366	1.29748	1.34975	0.439325	1.63975	0.492808	0.13432	2.1644	1.55792	0.606562	1.26498	1.08732	1.21636	0.794773	0.801823	0.824546
TNFRSF14-AS1	1.38428	1.74833	2.60942	1.8435	0.851427	1.02653	0.199512	2.84462	1.14655	1.34123	2.60892	0.436473	0.639071	2.43475	1.12049	1.09496	0.525731	0.601158	0.618741	1.07996	1.29045	1.55151	1.64015	0.570695	2.52173	3.23721	2.48669	1.17761	0.321464	3.20565	1.36026	1.99952	3.38551	1.20335	1.40476	1.84117	4.07494	3.66744	1.36879	3.35826	3.48517	2.69185	1.26771	1.94626	1.12783	5.41708	2.03398	0.972091	1.98227
LINC01366	1.988	1.50243	4.1375	2.97973	0.0726279	0.675481	0.839549	4.54115	1.56498	1.62671	1.47893	0.994172	0.590641	2.07249	5.06728	3.7282	2.1708	0.414279	0.0306089	3.1048	0.689751	0.39166	0.690238	0.779616	0.759209	2.21714	4.08702	2.86176	0.316443	3.80387	3.4443	2.63727	1.58997	0.725814	1.82307	1.33596	1.23135	1.70212	0.481887	0.609792	1.44741	1.5028	1.11183	2.52083	1.153	2.5477	2.65842	0.904092	2.04236
AL691432.2	2.6507	1.79753	3.81459	3.69049	2.29156	1.98925	2.39444	1.7173	5.74679	2.27393	1.89575	3.38551	1.33034	2.12661	1.37723	3.49732	1.69372	2.468	2.62039	1.42117	3.1493	3.35714	2.36178	2.75828	3.82221	2.82352	3.13758	2.84364	0.799765	3.23939	3.02036	1.90457	2.19166	4.30436	2.44947	3.79203	2.57999	4.98658	3.00674	2.81099	4.51169	2.3257	2.40082	3.78128	1.42151	3.87864	2.44671	1.86595	3.18446
AC243960.1	0.102099	2.56661	0.187773	0.291017	0.870543	0.247563	0.641736	0.241191	0.686626	0.86697	1.27978	0.517411	0.45189	2.4287	2.71857	0.0746189	0.455112	0.816803	2.15656	0.0478498	0.337226	0.271374	9.98845	0.766328	0.207459	0.800545	0.621815	0.1271	0.3247	0.0429169	2.33495	0.1317	0.0509737	1.04325	0.638041	0.553548	0.220481	0.118134	2.9963	1.39133	0	0.20425	0.981096	0.333959	5.47514	2.15189	0.194454	0.141758	1.74086
AL161785.1	0.757929	1.24698	1.01304	1.14096	1.37335	1.53743	0.317615	0.0173462	0.0843039	1.15182	0.135736	0.202867	0.892285	0.402521	0.75834	0.780952	0.144096	2.32798	0.719821	0.499142	5.02079	0.560638	0.94187	1.23518	0.505113	0.222306	0.336146	1.41478	0	0.449477	0.265038	0.357912	0.147992	0.548007	0.928464	0.563915	0.931177	0.914424	1.14346	0.17618	0.243226	0.380641	0.939844	2.10143	1.06841	0.462002	0.499722	0.439889	0.242363
SENCR	0.45608	0.786718	1.23901	0.954581	0.719821	1.54794	0.229036	0.226141	2.62907	0.844824	0.497826	0.553852	1.00322	0.848481	0.764913	0.488823	0.575638	0.966231	0.438877	0.404628	0.374061	0.26466	1.36402	1.00116	1.3101	1.60785	0.0785136	0.542453	1.92874	0.932663	0.491411	0.18528	0.459832	0.568931	0.743428	0.214803	0.430452	3.73259	0.968115	0.286585	0.801635	0.422053	1.74993	0.953244	0.670814	0.277118	0.102714	0.526669	0.76507
KCTD21-AS1	0.553706	0.503387	1.07076	1.19279	0.878681	0.906241	0.646035	1.25904	0.921315	0.859702	1.54268	0.618741	0.761782	1.00065	1.26253	0.698117	0.776015	0.364805	1.27887	1.19365	5.24723	1.29869	0.349275	0.460353	0.320873	0.864845	0.953998	1.19199	0.68721	1.36089	1.16264	0.892931	0.62594	1.35299	0.961694	0.83614	0.510304	0.990217	0.375663	0.583785	0.682842	0.435605	1.25659	8.64656	0.74642	1.87669	1.50531	1.00986	0.377122
IER3-AS1	0.423369	1.11826	3.21378	2.35452	0.739742	1.60577	1.69899	1.34914	2.80497	0.954813	1.89774	1.18096	0.971026	0.140557	1.6547	1.09614	1.21317	0.725651	0.431957	1.13171	1.7913	1.2232	0.328472	0.604752	1.10937	1.58912	0.621295	0.787616	1.25686	1.89177	1.66533	0.328639	1.07063	1.09933	0.84311	0.615325	1.27002	4.69107	1.62116	1.00267	2.77609	0.945192	1.96572	1.13966	0.555595	0.813973	1.29682	1.23545	3.33298
AC005034.3	3.60577	2.61234	1.75144	2.71126	3.15255	3.12039	3.95424	5.5866	3.18446	3.33525	2.11211	3.59256	3.71202	2.66327	3.56615	2.9901	3.48517	3.92528	4.95049	3.35379	3.65443	5.02251	2.7504	4.43905	3.20943	2.09289	2.72691	3.67832	3.83813	3.25242	3.23281	2.57851	3.18774	3.65937	3.85668	3.09941	3.61068	4.12383	2.43654	2.85581	2.67391	3.06237	4.17757	2.62718	3.76503	2.41911	2.70252	2.43102	2.78603
AC253536.6	1.74237	0.81286	1.29718	1.22266	0.692697	0.639659	3.44657	1.0322	0.406374	0.369941	2.18689	0.96476	0.608604	0.645932	1.3275	0.865696	0.806642	0.739524	0.679487	0.986139	0.471855	1.05007	1.06424	0.773901	0.989983	0.263041	1.77357	1.40738	0.710613	0.329057	0.850702	1.40177	0.0565397	0.134205	0.838254	1.05492	0.28896	0.169773	0.79386	1.58859	0.54958	0.437809	0.388568	0.593475	0.656417	1.6372	1.09815	1.09198	1.21842
Z83843.1	0.786557	1.43082	0.692208	0.0795169	1.34816	0.452528	1.00512	1.2521	0.156004	0.679012	2.99783	1.44875	0.938915	1.20146	1.35237	0.10158	0.819472	0.645445	1.11966	0.719395	0.35068	0.856917	0.768808	1.29379	0.324992	0.49075	1.90376	0.447466	0.603324	0.948667	1.13299	1.72457	1.01761	0.742718	2.05111	1.35299	1.4516	0.108772	0.864007	1.34251	0.078021	0.416913	0.283035	0.327021	1.23019	0.807035	1.3756	1.41717	0.783306
LINC01703	1.26683	1.41856	1.80756	1.30542	1.63499	1.6336	1.33596	2.9662	3.14982	2.13946	1.99541	0.445956	2.73873	0.388524	0.47343	2.07762	1.73785	0.896079	1.05391	2.4942	1.64595	2.5477	0.09287	0.173377	2.19438	0.966493	2.19695	1.10516	0.738416	1.42918	1.49638	1.78197	3.73139	1.33438	1.80794	0.994172	0.50916	1.65178	1.18241	1.90437	3.63493	2.68841	1.56804	0.853032	0.107418	1.95712	1.5979	1.07466	1.06012
ARHGAP5-AS1	3.55604	2.85477	4.45325	3.68806	2.75335	2.53711	3.85217	4.17135	3.92084	2.72488	6.4152	5.47663	5.14616	2.47408	4.6975	5.02615	5.40549	2.95165	3.2083	5.95423	5.4945	4.78013	1.16145	2.16955	4.37084	4.4234	6.14375	3.28563	1.30754	6.37002	7.89197	2.99373	3.64222	4.61274	3.64833	5.11116	3.89804	4.15978	2.50544	2.37989	4.41132	5.11379	2.69232	2.98905	2.05661	3.93838	2.56187	6.93476	4.93427
SUCLA2-AS1	1.30604	0.548158	3.55311	1.49945	1.10458	1.03759	0.0969543	0.450646	0.697524	0.979351	1.03581	0.621815	0.534922	0.63287	0.849111	1.68187	0.536932	0.877617	0.567044	1.12878	2.31984	0.845697	0.567168	0.375507	2.01159	1.53324	0.552878	1.34639	0.622293	1.1717	0.6737	1.44245	1.81219	0.287084	1.7329	0.509819	0.738868	1.86635	0.560556	0.679683	1.54405	1.80756	0.784087	2.34155	0.356759	0.867574	0.840371	0.356002	0.798857
AC007038.2	1.52969	1.42482	0.533845	0.200387	1.29133	0.414635	2.43794	2.16998	0.443375	0.936823	2.89156	2.06365	0.991959	1.73629	1.95026	0.365445	0.870131	0.765645	2.23023	1.2168	0.123019	1.61429	0.946026	1.96025	0.562518	0.581234	1.12242	1.41036	0.65383	1.20195	0.948667	2.40446	1.80605	0.686705	1.33331	1.97517	1.49329	0.249813	1.33843	1.58045	0.199157	0.686626	0.392087	0.14086	2.11892	1.39628	1.29471	2.30452	1.55987
TSPOAP1-AS1	0.188714	0.922688	0.616504	0.678705	0.68721	0.859259	0.115512	0.200959	0.373977	0.838406	0.539758	0.088242	0.572896	0.68721	0.415481	0.167232	1.12692	0.256462	0.0838938	0.69361	0.145113	0.0520368	2.68113	0.100402	0.299261	1.04958	0.550478	0.296254	0.44995	0.11034	0.682285	0.59028	0.0922619	0.693293	1.06689	0.494759	0.104798	0.236072	1.3063	1.65364	0.398916	0.582824	0.622955	0.248327	1.7219	0.846822	0.621136	0.108204	0.568354
ZMIZ1-AS1	0.33163	0.636953	0.922887	0.777333	0.0960968	0.851427	0.336243	0.712927	0.254132	0.341888	0.490893	0.989033	0.134656	0.0421927	0.230205	0.320155	0.0609466	0.316947	0.479201	0.0730252	0.888577	0.164149	0.0784761	0.637228	0.38976	0.185403	0.204674	0.190409	0.249657	0.0313938	0.827938	0.688696	0.125152	0.290878	0.127644	0.70947	0.332012	0.521103	0.837388	0.171564	0.11125	0.307692	0.393665	0.382111	0.343393	0.686413	0.966493	1.4481	0.082283
AL391834.1	0.39726	0.744477	0.193911	0.396759	0.565662	0.281023	0.556949	0.688349	0.971652	0.516583	0.835214	0.856113	0.414122	0.784417	1.14837	0.135508	0.330106	0.342949	0.559448	0.79459	0	1.08767	1.09225	0.889255	0.423304	0.23178	0.0522238	0.266552	0.0781375	0.468638	0.230989	0.694592	0.778109	0.206771	0.806927	1.01772	0.683029	0.303797	0.400319	0.596823	0	0.129856	0.17491	0.0901788	0.910938	0.325325	1.05111	1.49979	0.446258
AC011451.1	2.04068	1.57727	1.19018	0.530246	1.93402	1.89852	2.18123	2.5814	1.0629	1.61195	1.62612	2.82005	1.75415	1.97107	1.02427	0.695065	1.13966	2.28231	2.151	1.38775	1.97152	1.34412	2.73726	3.0476	1.69406	1.66459	1.29548	2.41181	3.09887	1.82656	1.69865	1.45374	2.05322	1.17507	1.50425	2.24534	2.19477	0.393621	2.18162	1.70874	1.2979	2.47501	1.4167	3.12635	2.85318	2.18642	1.26893	1.64694	1.76058
AL137003.1	1.90499	1.17235	0.560313	0.962515	0.943756	1.06634	2.43238	0.390125	0.229936	1.46179	1.96741	1.45038	0.578121	0.89011	1.08285	0.56535	1.3762	0.444568	0.571655	0.673873	0.129075	0.700491	1.06401	0.411352	0.169057	0.372598	1.22175	1.12216	0.630015	1.34785	0.475485	2.09717	1.05111	1.23079	0.848012	2.40536	1.67603	0	1.45304	1.59067	1.15972	0.718347	0.6732	0.711146	1.03199	1.90457	2.91142	1.76699	0.819853
AL031186.1	2.05386	0.488973	1.24289	0.788743	1.51151	0.303199	1.03174	0.856578	1.36241	0.708122	2.9761	1.41264	1.09056	1.05882	1.21482	0.720235	0.685069	0.538783	0.444295	0.779432	0.600366	1.33004	0.558313	1.48312	1.40315	2.09841	1.77622	0.600635	0.975209	1.38377	0.966493	3.57512	2.21583	1.93831	0.935625	2.15921	2.63249	0.24253	0.947273	2.00582	2.00249	1.30018	0.169115	0.256976	1.0468	1.5831	0.908535	1.9373	1.67229
RBMS3-AS3	1.14655	1.5986	0	3.31135	5.4103	0.126516	1.13745	0.109974	1.79989	0.0831997	0.715138	1.14152	0.487326	0.417369	2.64206	1.84936	1.15609	0.782218	2.91604	0.881035	3.2416	0.887237	0.476697	1.9373	0.387848	1.60896	0.535718	1.99212	1.46144	0.62463	0.0207123	1.27857	0.622781	2.20265	0.407391	1.69076	0.0912503	0	1.13326	0.24706	0	0.962606	0.367187	2.29467	0.710464	0.0903791	1.48174	2.40355	0
AC005332.4	5.30524	3.88057	3.0877	1.50389	1.09958	1.80565	2.06539	5.7931	5.66343	1.71324	4.42494	1.18304	1.63865	4.20193	3.98924	5.27911	1.15553	2.25633	2.96209	2.98492	7.2455	3.26677	3.84574	1.23984	4.55515	1.68002	8.20577	3.56436	1.07438	1.65626	3.32633	2.66372	1.94378	3.2995	3.508	5.07608	3.39515	7.40593	1.91378	1.87753	5.08401	4.67117	3.73442	5.78879	2.92464	2.36763	5.30617	3.66986	9.46366
AC002467.1	1.50563	1.92431	3.3386	2.6686	1.73612	2.55906	2.18339	2.89053	1.33751	2.87228	2.5003	1.335	1.66975	1.73175	2.69521	2.92618	2.07335	1.61107	2.85778	2.86623	2.03315	2.17256	1.20031	2.76227	2.68459	2.86924	2.52646	2.76322	2.08186	2.77161	3.24105	3.36726	2.07805	2.81295	2.62237	1.56661	3.79383	2.11123	2.38715	2.63435	3.71202	1.82939	2.21669	2.84006	3.02726	2.50917	1.48646	2.43475	3.24105
AC132872.3	0.971652	1.0768	1.01162	0.358263	1.36371	0.0504376	2.06118	1.78351	0.873366	0.781499	2.00294	1.68134	0.700631	1.5896	0.54759	0.677243	0.293557	0.627576	1.60948	0.768808	0.610114	0.817246	1.75459	1.35735	1.40508	1.05341	2.01432	0.559318	0.984974	0.93129	0.697638	1.25005	1.6372	1.12977	0.784602	0.983912	1.63995	0.67228	1.1713	2.44994	0.575942	1.05439	0.45219	0.308217	0.821303	2.02452	1.03677	1.71848	1.19453
DNAJC3-DT	1.75563	1.31024	1.392	0.562766	0.899384	0.475548	0.576076	1.6015	0.926546	0.807776	1.33347	0.861691	1.85216	1.18738	1.51257	0.848885	2.18991	1.40019	1.45237	1.98348	1.8286	1.62482	0.565059	0.903607	0.280626	0.558614	1.97233	2.19214	0.391416	0.288107	1.5204	4.40613	1.16264	1.47964	2.86719	0.780677	0.336872	0.519895	0.867574	1.43481	0.37266	0.833256	0.626489	0.765645	0.800864	0.896503	1.35008	1.08468	2.12571
AC108673.2	0.480288	1.00869	1.10212	2.07783	0.761782	1.99584	0.094519	0.794166	2.2863	1.34711	1.06424	0.883729	1.45502	0.586948	0.722946	1.22206	0.990746	0.60786	3.60516	1.43066	0.899069	1.43249	1.59573	1.14375	2.23604	2.85778	1.13927	1.70233	0.858792	4.33736	2.9297	1.97642	4.00788	0.565736	1.42818	1.39628	1.87954	0.301594	2.19038	2.12571	5.43266	1.52333	3.92597	2.06138	1.51257	0.808718	0.348223	2.07846	1.89143
CYTOR	2.10274	4.99256	5.76944	4.54037	4.78904	7.44723	3.61679	3.89738	3.78945	2.54206	2.72986	4.12585	3.85924	3.8045	4.37964	6.60138	2.84389	2.56332	4.64829	2.23807	2.76322	2.44068	2.99113	4.24044	3.59017	5.17544	3.61374	1.6547	6.32755	4.36282	3.46585	1.22605	4.8535	1.94378	2.3375	1.73251	4.08504	2.1168	3.89162	3.22523	2.80497	3.29617	4.40613	4.36715	4.93008	4.0425	1.99375	3.92984	4.26638
AC068473.5	3.1242	1.13966	1.04652	1.5097	1.81536	1.13251	1.95587	2.53971	4.63645	1.58997	4.44798	1.5528	2.3839	1.78701	1.12922	2.25675	2.2691	2.43102	1.55463	2.2721	4.33659	4.32521	1.25904	1.28917	3.16182	1.71249	3.48628	3.79383	1.12558	1.92832	1.7363	2.60094	2.51128	2.32711	2.97558	1.88585	1.57861	3.50087	1.68334	1.90135	3.59256	3.30794	1.31767	2.67367	1.14042	1.17939	1.75584	1.68784	1.5797
AC004253.1	1.0476	0.394632	0.690238	0	0.511629	0.589604	1.0468	0.65008	0.565976	0.337377	2.45552	0.957843	0.330157	0.814487	0.878452	0.288787	0.63984	0.848778	0.524479	1.03935	0	0.795937	1.16617	0.485057	0.608896	0.785772	0.45114	0.401363	0.417778	1.01374	0.708205	0.791458	1.26654	0.680996	0.778209	1.4724	0.927981	0.715502	1.14682	0.957843	0.616504	0.378432	0.331875	0.104594	1.08843	1.04982	0.406691	1.74854	1.05812
AL662844.4	0.932877	1.08412	0.552285	1.031	0.993335	0.429139	1.25474	0.166152	1.18304	0.68595	1.35143	1.06634	0.95388	0.777017	0.805281	0.567168	0.737823	1.22694	0.251144	0.312505	0.974725	0.453979	2.67921	0.7154	0.565863	0.840043	1.13326	1.09251	0.29515	0.974854	1.06764	0.593815	0.986395	0.511211	1.6882	0.61321	0.732209	1.02842	1.74124	0.684642	0.614885	0.787421	0.899495	1.0493	1.7329	1.15101	1.31408	0.563092	1.10291
AL354892.2	3.99992	1.33484	3.42934	3.15474	1.55568	0.614971	5.60485	1.84467	6.48913	2.46752	3.96481	3.19753	1.63975	1.93444	3.14713	2.98643	3.1488	6.63636	4.44688	4.10677	4.6293	4.48845	2.35881	3.26677	4.18578	2.5345	0.790139	2.71419	0.122463	4.38187	2.74748	3.27453	1.07063	3.31686	3.00364	3.51091	0.965772	4.93008	2.30225	1.61318	3.07713	3.22632	2.25981	1.83014	1.59147	0.847886	2.73918	1.7181	2.23999
AC097103.2	1.29163	1.05932	1.7917	0.827333	0.33181	1.56417	1.17734	2.01412	2.22062	0.7023	0.585514	0.200582	0.964424	0.984834	0.610591	2.66422	0.421668	1.08779	0.798966	1.54299	1.0292	0.980608	0.240928	0.303096	0.472216	0.386678	1.17681	0.875254	0.410404	0.675133	0.553394	0.993929	1.05265	0.599428	1.25506	0.415975	1.68784	1.37981	0.671712	1.18185	2.94241	1.44475	0.654667	0.820669	0.594811	1.15497	0.816708	0.772734	1.20637
LINC01547	2.17431	1.39825	4.0904	2.09841	1.40315	1.09442	1.31812	2.29733	2.55858	1.12292	1.73476	1.54933	2.05111	1.25391	0.88706	2.27658	0.929582	0.710464	1.06689	2.05069	1.44741	1.43582	2.468	1.11857	2.88699	1.51523	1.92273	2.31984	0.956432	1.31199	1.09815	1.48278	2.12877	1.49362	1.97392	1.50048	0.630573	2.12448	1.32283	0.942386	3.23996	1.36121	1.99333	1.78271	1.03354	1.87866	1.67229	0.860074	1.64676
LINC01232	0.419662	1.98843	0.315391	0.515351	0.551117	0.503269	0.186536	0.738416	0.36528	0.24634	0.219506	0.156294	0.723099	0.789215	2.0241	0.299487	0.36507	1.51523	0.986642	1.54758	0.21687	0.164082	0.615325	0.519723	0.233719	0.281291	0.911691	0.498723	0.961179	0.993621	0.38112	2.15015	0.245965	1.50869	1.55151	0.138922	0.28858	0.821697	0.484791	0.337259	0.107242	0.290978	0.472492	0.48056	1.06926	0.294366	0.760524	2.19955	2.62956
AC133552.5	2.93124	0.807673	2.87783	1.45702	1.02201	1.62335	1.71695	2.2389	6.64581	1.87074	4.29001	1.41957	0.958869	2.26313	0.441048	4.28781	2.00624	1.62086	1.07933	3.08191	1.05521	2.13783	0.586377	1.25563	9.5284	1.7435	2.34063	3.87673	0.771538	2.24379	2.69521	0.788743	3.90256	2.05069	2.11848	1.99891	1.40836	4.22158	2.71078	1.6394	6.6555	5.10474	3.0341	3.2845	0.369301	6.32881	0.545188	1.92874	5.64382
AC008764.2	3.74751	2.04089	2.90332	3.16766	4.31663	1.44594	1.76741	3.20672	0.137989	3.64531	3.29729	2.16033	2.81853	2.13142	2.30183	2.43565	2.2792	4.05664	4.08236	1.75069	0.611657	1.60131	4.67192	3.15311	3.73696	1.69319	2.19038	3.68686	2.24219	1.40553	2.35998	2.98851	1.95354	3.51449	2.35681	4.02217	2.72691	1.87397	1.81241	2.86126	2.28078	2.26999	1.58535	2.00079	4.34461	1.89064	2.75956	2.31239	1.36089
AC009570.1	0.942617	0.448554	0.58722	0.651064	0.628604	0.58131	0.241599	0.367449	0.516801	0.40224	0.861691	0.306871	0.106242	0.369941	0.70189	1.92475	0.826354	0.455941	0.17889	1.25506	0.614971	3.01983	0.626637	0.275024	2.84006	1.09852	0.872049	0.722578	0.475088	1.6804	0.764722	0.196486	0.894149	0.378939	1.38938	0.788845	0.862781	0.333959	0.616404	0.760904	6.1817	1.70425	1.81415	0.989848	0.260376	1.96988	0.0528206	0.339034	1.18135
LINC01352	0.769145	1.5797	1.67495	0.637091	0.0189972	0.469625	0.0785437	0.23048	1.27227	1.38775	0.137658	0	1.13299	0.328331	0.108984	0.117546	0.995603	0.165081	0.1957	1.14906	2.50964	0.205188	0.406399	0.200087	1.2247	0.754748	0.637883	0.814078	0.159004	0.902471	1.04958	1.0409	2.83408	1.42218	1.39855	0.0108307	0.125133	0.60011	0.60468	0.0981352	1.03007	0.701658	1.43382	0.692697	0.200615	0.12221	2.82504	0.00643252	0.258043
LINC01094	0.620642	1.32586	0.476697	0.970386	1.14465	2.93226	0.58768	0.057645	0.383894	1.19799	0.114415	0.729831	1.30375	0.694259	1.91546	0.715902	0.445482	3.67652	0.771361	0.514345	0.476697	0.218155	0.780275	2.80749	0.998986	0.737422	0.644308	1.23901	1.06926	0.189811	0.392968	0.399164	0.175982	0.252652	0.39483	0.81788	0.634033	0.827333	2.04359	0.403888	0.0506248	0.632108	1.0752	2.31939	2.52173	0.709277	0.864845	0.804547	0.400419
LINC01679	3.55784	2.74748	4.08504	3.59137	1.53567	2.56472	0.356868	2.85627	5.57356	5.85393	0.25167	1.81263	4.24257	2.51888	3.33468	4.96839	2.3967	2.21626	1.25181	2.35318	12.4622	1.33812	2.13398	1.49836	8.70413	3.29784	4.73555	3.90579	1.69711	0.200335	4.2964	3.07816	2.75137	2.52411	4.43312	2.41588	0.758724	7.37022	3.1242	4.89142	3.79575	2.06539	7.67763	5.76454	1.81024	5.23612	3.22032	0.518396	3.49326
HLA-DQB1-AS1	0.266356	2.92823	0.61329	1.26989	2.09737	1.35356	0.0303643	0.270933	0.896698	1.06448	0.893203	0.902367	1.11612	3.39847	2.55429	0.596034	0.154127	2.232	0.755446	0.234666	0.42925	0.175908	4.38767	2.04734	1.34741	2.83059	1.19032	0.439159	0.457629	0.924052	2.5378	0.642817	0.157528	1.01428	0.969795	0.854739	2.21888	2.08142	3.3712	0.604919	0	0.199332	2.4384	0.897029	8.27383	1.96572	0.607043	0.306191	0.947512
AC110285.1	10.1653	10.2991	12.8643	3.30451	0.654116	3.08083	1.47555	10.9647	5.37828	3.62831	15.3216	0.745826	1.91949	16.0976	7.527	16.7033	5.18636	1.61389	2.82806	5.58156	4.62849	11.7271	0.0815973	0.176694	9.8469	12.9344	23.7051	14.5426	0	4.80469	2.26859	12.3156	17.8378	7.30268	9.34238	14.4158	9.59228	6.24418	0.29339	16.8694	12.2912	10.499	6.75725	5.0391	0.973741	17.0919	10.3054	11.7921	24.4381
LINC00460	0.778884	0.0901876	0.552491	0.352145	1.87531	0.513204	0.434142	0.303723	0.374377	0.142667	0.0066123	4.55358	0.496158	0.00626539	0.0142991	0.0972669	0.364548	0.786866	0.876774	3.62462	0	0	0.0192117	1.42054	0.0414259	1.13156	0.625651	0.187281	16.8791	0.302876	0	0.109054	0.0670524	0	0.0583157	0.00118509	0.0677592	0	0.468438	0.0982951	0.0808521	0.256462	0.282964	0.13589	3.41106	0	0.14392	2.78252	0.113791
FAM111A-DT	1.21332	2.87636	3.07345	2.82958	1.14438	1.87591	0.49834	0.846615	0.910074	1.03982	1.28502	0.989712	1.44107	2.3577	1.49602	3.01245	1.16471	1.36371	0.570577	1.28343	0.108547	0.124276	1.85139	1.2235	2.8115	2.09758	1.4957	1.35383	1.29682	2.10232	1.81219	3.11612	3.62462	0.944503	1.66583	1.82616	2.32169	1.24853	1.83366	1.15827	1.30728	1.82072	1.5097	0.799364	1.95963	2.24403	1.67644	0.210529	1.18683
AC242842.1	0.274061	2.39308	1.016	1.23166	0.138222	0.829865	2.0696	0.21718	2.35209	0.527888	0.52623	0.213428	1.11183	2.45552	0	0.240815	1.64492	1.83095	0.807148	0.21687	0.677792	1.15567	5.77153	1.92956	1.24853	1.17014	0.288071	1.77816	0.951528	1.35192	1.5028	0.222994	0.446454	1.78197	1.64845	0.300022	0.0528304	3.61162	2.57759	1.18389	0.169115	0.970157	3.01403	0.802759	0.649238	2.95996	0.552285	0.10895	2.63774
AC046143.2	0.305197	1.10913	0.869891	1.21916	0.285203	1.64191	3.55695	3.47289	3.32189	1.25376	1.40818	0.926767	0.801925	1.80605	0.486313	1.91098	1.26224	1.73309	1.25932	2.56332	1.92332	0.583302	1.24136	1.74048	2.09427	2.17713	0.265332	0.815531	2.01947	1.42787	1.36616	1.78664	1.45069	0.724336	1.07933	1.20393	1.35945	2.59376	2.03419	0.929806	3.69846	0.809935	0.725922	1.75661	2.2971	1.27916	1.41717	0.535344	1.6034
AC138028.4	1.12102	1.07768	0.629465	0.590641	1.73612	0.355273	0.902471	1.81474	0.538951	0.921069	4.09648	2.30816	0.56141	0.573187	0.871926	0.796528	0.353984	0.568764	1.17392	1.03293	0.265012	1.24467	1.41653	0.986139	0.922887	0.832201	2.26815	0.738564	1.06377	0.836326	0.620319	1.16617	1.69038	1.78701	1.15827	1.08677	1.76663	1.05125	0.754437	1.90698	1.12263	1.04833	0.0602125	0.358693	0.927282	1.7936	0.806818	1.43283	0.789215
DCST1-AS1	1.28589	1.34695	2.96781	1.6372	0.803049	1.3394	2.67775	3.4688	2.72345	1.11262	1.1514	1.38842	1.01522	2.13439	1.46609	3.16557	1.19406	0.540921	2.40627	2.03273	1.44928	1.74644	0.66444	0.725041	2.22857	1.83213	1.18738	1.61466	0.858113	2.15406	0.958564	0.927045	4.99081	1.04369	1.98672	0.967859	1.35641	2.55197	1.46747	0.930372	4.18509	2.88904	1.0894	2.19825	0.950418	2.40468	1.04857	2.14069	2.19518
LINC01089	2.06246	1.41823	0.722777	0.710464	2.27522	0.783306	1.2258	1.21009	1.54373	1.40177	4.48845	1.72457	1.13601	1.80684	1.3196	1.50763	0.982517	0.863768	2.51294	0.916832	0.740505	1.20118	3.37521	1.4008	1.88146	1.63865	2.17867	0.508371	0.766719	1.97517	1.54091	2.30545	1.43442	1.58859	1.08704	2.54485	2.98905	1.94541	1.84667	1.39628	2.46615	1.08967	1.99541	0.863175	2.00249	2.10744	1.40875	2.73968	1.71063
AATBC	0.201576	0.431125	6.88872	0.435475	1.32935	0.771361	0.120039	1.84704	0.471122	0.866086	0.315391	0.0288331	0.368074	0.351235	0.0514695	3.39847	0.205467	0.341781	0.142713	0.218707	3.1317	0.262175	0.5039	0.106382	1.22666	0.502477	3.20728	1.99333	0.121043	0.18526	0.0212081	0.259538	0.226821	0.205509	0.304384	0.5106	0.15741	0.689524	0.166736	1.18534	3.32914	0.873848	2.2431	0.0824033	0.120181	4.00661	0.345111	0.110227	0.0970861
SEMA6A-AS1	0.781323	0.373977	1.55118	0.108984	0.155166	0.265749	0.139676	0.732432	0.283258	0.235715	2.57238	0.150008	0.263535	0.818093	0.664563	0.0914133	0.335779	0.169417	0.240649	0.181468	0.316847	0.841656	0.723399	0.0973953	1.56948	0.29332	3.01351	0.963056	0.0571604	0.323808	0.328718	0.720142	0.320548	0.317044	0.30641	0.464245	1.73515	0.479763	0.141675	1.96411	0.981096	0.654841	0.185221	0.291421	0.470381	0.672686	1.50389	0.534781	0.288843
AL121820.2	1.64492	2.50917	6.8816	2.89914	1.46643	1.7938	1.01846	2.92569	5.88224	2.91781	0.734662	1.87358	2.29779	1.97433	4.77358	3.70151	3.42307	5.15071	1.03774	3.05075	4.19351	2.56759	0.345929	1.76433	4.77768	4.98271	4.12585	2.94085	0.369301	2.73775	2.87881	1.74048	2.75239	1.74577	4.89524	1.5302	2.99992	4.70811	2.24176	2.42163	8.22937	5.07788	2.12277	6.05284	2.91578	6.07689	2.25936	2.89969	5.1553
PRKCZ-AS1	1.10937	1.45535	1.12189	1.05757	1.76663	0.600471	3.58234	2.35318	0.730353	0.714019	1.84704	2.54463	0.686778	0.210495	0.815373	1.18135	0.923835	0.965249	0.608805	0.7779	0.454288	0.517567	1.4844	0.901389	1.299	0.983912	1.48683	0.380641	0.212449	0.857268	0.693134	2.12469	1.75295	1.53484	1.03112	2.66571	1.50938	1.43214	1.68594	1.14708	1.34958	1.11715	0.706259	1.39397	1.11612	1.39447	1.10238	0.973127	0.469919
AC084357.2	0.823032	0.433375	0.701658	0	1.13966	1.59067	0.454485	0.542199	0	0.797895	2.11744	0.664063	0.779934	0.796867	0.681517	0.25815	1.4628	0	0.807776	1.42918	0.563769	2.10253	0.897331	0.280463	1.67267	1.53848	0.554857	0.589428	1.57896	2.14927	0.7487	1.9563	1.95691	1.54933	0.44967	0.820568	0.585993	2.08781	1.15757	1.24668	2.32031	1.16174	0.116059	0.496923	0.991959	0.218678	0.313978	0.307531	1.05681
AL731571.1	0.89029	0.540078	0.959304	0.644141	1.24611	0.948221	0.10519	0.983263	0.751522	0.448442	1.54194	1.09225	0.614798	0.376084	0.33277	0.852369	0.29332	0.151902	0.68741	0.966231	0.385401	0.464945	0.117943	0.294053	1.17507	0.683428	0.841656	0.557024	0.243036	0.287328	0.944746	1.05439	1.16485	0.783063	1.016	0.891659	0.898529	0.323193	0.451835	0.886128	1.55046	0.867574	0.428248	1.12486	0.304336	0.43164	1.29102	1.10291	0.233911
AC110285.3	0.873458	2.19307	3.90705	2.13695	0.66147	0	0.27247	1.85216	7.61237	0.331209	4.4593	0.090035	0.665051	2.12448	0.626489	1.86201	0.547736	0.337351	0.472828	6.76715	0.581931	12.9015	0.00400306	0.0483169	0.443841	1.51434	7.38964	1.05492	0	0.848576	1.24408	2.08063	1.5256	1.45176	0.657027	1.42818	0.873273	1.75217	0	1.83884	5.84605	0.790223	0.665202	0.291753	0	0.495012	4.75573	3.79882	1.70947
AC009509.4	1.73251	0.698292	0.49274	1.97067	2.65698	0.80029	0.234646	3.25575	1.9369	2.0237	3.03623	1.07416	0.898529	1.2783	0.385806	0.710961	1.44913	1.9963	1.46211	1.00767	0.320186	1.37399	0.219392	3.72257	0.871804	0.912782	0.754619	3.22032	2.05574	1.72716	2.44393	1.5986	1.09522	0.441763	1.14057	2.97973	1.22175	1.57264	2.92109	0.693968	0.491595	0.774683	0.541543	1.69076	1.12292	0.17616	0.245808	1.50802	0.619159
AC091729.3	1.58045	2.52268	2.13989	2.35496	2.12108	1.69372	2.46522	3.63192	2.95625	2.94344	2.55293	2.06915	4.21952	1.76474	2.56332	4.71438	2.12661	2.12612	2.19742	2.914	3.73756	1.70576	2.17774	1.7181	4.44429	2.00035	2.7122	3.30174	1.51221	3.85541	2.01741	5.35259	15.7039	3.63796	2.75686	3.23387	3.15311	3.85606	2.2391	3.72696	4.00788	2.86523	3.52511	1.79833	2.01987	2.10143	1.46144	2.76274	3.4403
ITGB2-AS1	0.467052	3.05606	0.395073	1.1454	1.45972	0.303274	0.383126	0.508898	1.22724	0.628604	2.53261	0.525279	0.279706	1.78197	1.40411	0.438238	0.468573	1.09709	0.262381	0.156523	0.267401	0.505113	8.73098	0.638176	0.946611	1.68926	0.563522	0.232621	0.93096	0.0958098	1.60003	1.20061	0.141473	0.595451	0.908535	0.599744	0.553989	2.54672	3.05816	2.03901	0.0783885	0.433125	0.540844	0.547043	5.20278	2.44536	0.197376	0.333885	1.29624
AC024560.3	0.352402	0.34482	1.34942	0.596823	1.07996	1.59646	0.694977	0.750815	0.632496	0.653164	1.1507	0.67144	0.522677	0.0290243	0.215649	1.28561	0.114714	0.183081	0.796685	0	0.236677	0.413904	0.448442	0.530477	1.29379	0.372598	0.562121	0.654356	0.299759	0.611449	0.251062	0.898175	0.739442	0.343685	0.239719	0.952543	1.33751	3.31965	0.899069	0.635246	3.50325	0.597301	0.879372	0	0.13167	0.671872	0.576009	1.10745	0.304714
AL360181.2	1.34848	1.26924	1.42482	0.64839	1.30646	1.05391	1.45771	2.29201	0.789473	0.783306	4.04863	3.65198	0.670314	0.768268	0.860394	0.771645	0.449789	2.46571	1.54339	1.28041	0.261132	0.458058	2.12637	1.30942	1.47015	1.16264	1.9102	0.77219	1.11801	0.672453	0.526741	1.44845	1.40738	1.11691	0.924052	1.82266	1.64636	0.771361	1.24258	1.59034	1.39953	2.21141	0.74133	0.375663	1.17877	1.67418	1.70909	1.88822	1.42005
AL135999.1	1.0014	0.738564	0.36152	0.060466	0.854826	0.160107	0.739742	0.90059	0.0293467	0.560755	1.37367	1.13141	0.451571	0.991959	0.845599	0.163176	0.552727	0.531793	0.597042	0.918754	0.23043	0.623992	1.34975	0.835214	0.240928	0.703044	0.955997	0.275503	0.259714	0.90059	0.320935	1.02569	1.85926	0.427266	0.709277	1.15757	0.635333	0.35273	0.546472	1.45702	1.45702	0.681976	0.181132	0.128794	0.840043	1.43972	1.21236	1.99669	1.62154
AC004982.2	0.400655	0.849323	0.270292	0.388015	0.371546	0.822134	0.470504	2.01741	0.404988	0.569591	1.14346	0.242892	1.07947	0.197803	0.409815	0.386493	0.251368	0.184509	1.00711	0.264442	0.0734773	0.10562	0.80931	0.178814	0.411618	0.251368	0.506965	0.62505	0.0162301	0.698801	0.0426293	2.04609	3.53044	0.33496	0.719228	0.703399	1.01548	0.445546	0.352557	0.859702	0.135352	1.02164	0.456475	0.308042	0.933623	0.809106	1.24348	1.65178	1.2847
AL365330.1	1.74797	1.51925	0.636686	1.39005	2.21669	1.13966	2.42959	2.6519	2.26467	1.00438	2.56943	3.12092	0.62831	1.38623	0.820467	1.61003	1.20365	0.763562	1.75335	1.15695	1.38589	1.21871	1.83608	1.99706	1.77183	1.75295	1.89995	0.781874	0.29603	1.82227	0.735394	3.49093	1.63466	2.23648	1.32404	2.79599	2.71468	2.91143	1.18421	2.65264	3.9423	2.03608	1.43352	1.61073	1.52834	2.1331	1.64452	2.05026	2.12793
AC068768.1	1.56313	1.91749	1.21652	1.97891	1.99706	2.85677	0.899914	2.91451	1.15267	2.13439	2.35632	2.1965	1.78701	1.07286	3.5626	2.94448	1.50316	1.46379	2.69329	2.21888	2.29507	1.56694	0.710762	1.46511	1.65881	1.66351	1.66168	1.29835	1.77926	2.68508	1.15638	3.44771	1.46345	2.04316	1.40597	2.01159	3.54718	1.71134	2.14969	2.86772	1.82616	2.48954	3.06817	1.56984	2.45133	3.00149	3.27117	2.10274	1.86241
FOXP4-AS1	2.73327	1.43442	2.64827	1.2877	0.21282	1.12144	0.767881	1.11183	5.38603	1.1463	4.61581	0.513533	1.02268	1.13525	1.38073	0.648872	2.39399	0.656326	1.90212	2.00539	2.73991	2.36091	0.175853	0.0885311	0.63771	1.49498	1.79442	1.63975	0.280742	1.60506	1.7385	1.02242	0.227887	1.69973	2.21011	0.339607	0.203435	2.86974	0.911388	2.4764	0.698801	0.77396	0.937798	3.63796	0.25945	0.256839	2.88956	1.71589	1.57229
PITPNA-AS1	3.91879	4.16718	6.39632	3.80573	2.80849	4.85757	6.24661	7.4092	5.81249	4.67922	8.15994	3.09139	5.81145	4.29283	2.47452	4.66011	5.78762	5.66553	4.67677	9.1343	4.73474	6.27081	4.33805	2.35811	5.53222	4.33659	4.52906	6.84028	3.65508	6.11893	8.22745	5.40153	4.02655	4.42494	8.06783	5.42189	5.0903	6.26238	3.7064	4.92835	8.1342	5.87559	6.96704	6.30263	3.07664	6.93918	3.24216	7.39761	4.16384
AC093110.1	0.941191	1.7287	0.554492	0.428818	2.99168	0.255846	1.35641	0.683135	0.124843	1.48948	1.43318	2.12661	0.906091	0.828795	1.56984	0.180881	0.709681	2.13439	1.60398	0.289614	1.07602	0.599744	0.724625	1.30818	0.384552	0.89435	2.37576	1.3714	0.296819	0.560638	0.569409	2.84257	0.360769	2.68163	0.646999	1.30691	1.23324	0	0.229149	0.807673	0.231013	0.616916	0.099913	0.482175	1.60931	0.666017	0.595678	2.6311	0.51515
AL035661.1	0	0.137831	1.55388	0.249901	0.00304056	0	0.0611026	0.00424468	0.326261	0.119128	0.0873259	0.00979356	0	0.233862	0.0144347	0.497274	0.237862	0.194886	0	0.0694456	0.991134	0.12291	0.11305	0.0128215	0.0417776	0.489481	0.0920576	0.0951541	0.230307	0.0221441	0.00185946	0.00918118	0.0677424	0.0231598	0.143135	0.950911	0.00907113	0	0.418888	0.0559956	0.0812495	0.088242	0	0.220926	0	0.100086	0.00119095	0	0
AC034236.2	1.29929	1.1954	1.05733	0.412114	0.692946	0.425781	1.44348	1.58085	1.25659	0.670314	2.54865	0.66444	0.841245	1.38428	0.716091	0.633948	1.16471	0.71355	1.37399	1.11775	0.939352	1.39104	1.41568	0.750127	1.64452	1.05492	2.00164	0.856113	0.63564	1.71695	0.976322	0.92535	2.03199	0.761398	1.35328	1.14346	0.807673	1.59355	0.903139	0.722396	1.69441	1.02213	0.871559	2.35855	0.844824	1.62482	1.35899	1.42117	2.42007
AC005696.1	1.77315	0.898529	1.90582	1.28617	0.966929	2.04236	1.73216	2.10912	2.71764	1.13882	2.09865	1.41856	1.12159	2.55906	1.77014	1.37169	0.883641	1.10458	1.54231	2.7593	2.34957	3.50026	1.15913	0.754619	1.73612	1.41036	2.3967	2.94034	0.737111	2.2485	1.06715	1.35143	2.10869	1.16061	1.93773	1.47859	1.26314	3.22523	1.09685	1.87826	3.36613	3.62342	1.20774	3.90512	0.330987	3.52745	0.604552	2.90074	1.65216
OSER1-DT	6.81757	5.15247	5.33271	5.24998	2.51103	3.89548	6.13312	8.20958	9.03399	4.984	7.02809	4.11218	3.73756	3.93967	3.86643	5.44435	3.8254	4.67838	3.35938	4.53212	5.62016	4.7298	3.3901	4.61659	3.21052	3.86706	7.20921	4.46376	1.46678	3.35714	4.62528	4.78658	4.63249	3.48398	7.34758	4.08436	6.53252	7.20921	2.86821	5.39959	4.73305	7.27527	3.04499	6.08281	3.42307	6.46984	3.70331	3.98195	4.20476
AC107375.1	2.53925	1.32687	0.588568	1.27045	1.408	0.540844	1.13771	0.917717	2.02536	0.999503	2.20528	1.74644	1.13631	1.24556	1.30661	1.23545	1.68416	0.905011	1.02697	1.44776	0.76726	1.745	1.27769	1.34639	1.62854	1.1717	2.01741	1.60111	0.236386	1.25391	1.13114	2.10143	1.66203	2.11596	1.62447	2.13184	0.966493	0.948666	0.617626	1.09015	1.86281	1.19169	0.320685	2.11596	1.02966	1.30329	2.51294	1.95474	1.00267
AL159166.1	0.0504376	0	10.3705	1.05294	0.276613	0.45929	0	3.92269	0	11.8669	0	0	0.198244	0.38796	0.578967	0.483171	0.278808	0	0.345024	0.0854899	1.24381	0.145547	0	0	0	0	22.992	7.13977	0	0.751731	0	0.312505	0.585237	0.099919	1.34757	0.345315	1.0674	0.46357	0	9.96436	0.55407	10.8324	43.2824	1.3725	0	73.8788	0.871123	0	0
U52111.1	0.964054	1.76893	2.8115	0.877181	1.44943	1.52383	0.518944	1.0292	0.0912503	1.36339	3.51508	1.49465	0.690809	0.6572	0.172967	1.87193	0.947058	0.889255	1.18449	0.712183	0.0939098	2.14969	0.163539	0.837823	0.831631	1.15467	1.59067	1.37399	1.39628	1.29624	0.70196	1.6372	1.34848	1.0979	2.02904	1.02871	2.32305	0.310393	1.2581	1.69406	2.73873	2.76671	0.241466	0.776789	0.54064	3.51206	1.09197	0.81174	0.293248
AC090559.1	1.06926	2.82201	1.05007	1.75495	2.10912	2.30902	0.125581	0.469384	0.742618	1.53397	0.764243	1.09071	1.40243	1.26893	1.61212	1.50563	0.514805	2.96416	0.961694	0.382621	0.962292	0.430164	2.82806	3.13433	1.66133	0.766328	0.66444	1.49498	1.04628	0.151505	0.814798	0.773119	0.194188	1.32496	1.22025	1.07782	0.782139	0.996107	2.33702	0.783495	0.646391	0.814798	1.14042	2.33113	2.38899	1.00323	1.27434	0.656808	0.539653
AL136162.1	0.987227	0.684455	0.82771	0.753261	0.40246	0.323304	0.986642	0.870732	1.53295	0.231445	1.48099	1.34089	0.319652	0.556875	1.3756	1.14209	0.58722	0.924911	1.34975	1.22438	5.17271	1.43848	0.206809	0.286203	1.37335	0.241129	0.942847	1.53465	0.0828106	1.26349	0.920389	0.488898	1.73816	1.25535	0.856113	0.586796	0.597642	1.07391	0.786557	0.714141	1.71134	1.93402	0.516172	0.694592	0.366006	0.747584	1.26534	1.40146	0.707439
MMP25-AS1	1.26742	2.29916	0.785772	1.15047	1.34442	0.46515	1.50597	2.03857	1.3196	0.935347	3.32242	1.40936	0.864007	1.26771	0.54694	1.54023	1.05785	1.32521	0.795585	0.852138	1.97683	0.742518	1.94782	0.799765	2.06915	1.73711	0.824761	0.604608	0.706172	1.80525	0.646699	1.37069	1.30359	0.666165	1.26893	1.0834	0.616304	1.33812	1.74644	1.38493	2.23023	0.9459	1.03734	0.667108	1.40875	1.74757	0.413065	0.951354	1.32312
LINC01315	3.09397	1.83957	2.71468	2.20265	0.847041	1.82426	2.3113	4.85093	1.84467	3.01505	2.80101	0.0727736	2.01332	0.70182	0.0766652	4.71602	0.191894	0.200648	0.62955	0.667908	0.66019	1.62194	0.886589	2.21403	7.21731	1.61429	4.69189	2.90989	0.0654403	0.204428	3.3302	1.22694	1.68482	0.480358	1.11126	2.54721	1.64711	2.82958	0.405101	2.44628	6.19557	1.21826	1.74161	2.45042	0.147539	0.520978	2.36311	2.62429	3.57572
AL049840.1	0.927045	1.3714	0.980855	0.847886	2.26688	0.567778	1.43481	0.286003	0.189756	1.71063	1.90457	3.1317	0.662019	1.47112	2.01079	0.438106	1.10567	0.977533	1.56733	1.47555	0.12843	0.535234	1.47808	1.2853	0.460579	0.759209	1.73891	0.416159	1.03616	1.35791	0.66295	2.2792	0.84244	1.16698	1.14293	1.57229	1.94452	0.902576	0.690635	1.7847	0.851883	1.23166	0.211183	0.148688	1.52969	1.69076	1.66745	2.16785	1.09671
OTUD6B-AS1	5.62426	3.79882	3.3062	2.69614	3.07451	3.87081	2.00249	2.24756	1.77926	2.84516	1.79247	3.93241	4.24888	1.96288	4.54882	3.02463	4.07227	4.21813	2.47319	4.35923	2.14969	4.81776	2.5757	3.27117	2.96465	2.0891	4.30946	4.32446	2.35998	2.44854	3.53636	5.64797	3.235	3.24536	3.43508	3.27394	4.15081	1.54194	2.56426	3.51858	1.85257	2.20919	1.39464	3.58055	3.3974	3.92597	5.54934	2.5078	3.88312
KMT2E-AS1	2.5288	2.53354	3.80887	2.92618	2.22589	4.86281	2.88032	2.57116	4.73143	2.08104	4.87028	2.3185	1.95712	3.6028	3.235	3.35658	2.65747	1.33173	2.794	3.42934	3.7409	3.8483	4.99038	3.2591	6.53784	3.95158	3.0861	3.08083	1.98057	3.33803	6.13903	3.38608	4.52153	2.61138	3.18392	2.67871	4.55676	5.63359	3.43246	3.2122	5.48802	3.17961	3.23887	6.18051	3.73634	5.87007	2.21802	6.65014	7.1999
AL096828.3	0.987227	0.599399	1.46578	0.813316	0.538875	0.257052	0.335338	0.680305	0.597042	0.700491	2.51888	1.0014	0.86468	0.458789	0.33264	2.39943	1.06064	0.34598	0.885785	1.19799	0.658285	0.416992	0.422529	0.729376	1.46794	0.913528	0.566694	0.800545	0.227676	1.05152	2.79599	0.338431	3.19779	0.850957	0.0811503	0.400369	0.8605	1.31451	1.06349	0.624103	3.74375	2.76938	0.282536	0.714695	0.530477	1.62518	0.221871	0.490113	1.26224
AL365226.2	0	0.037465	0	0	0	0	0	0	0	0	0.209402	0	0.0317081	0	0.0832458	0.346433	0	0	0	1.11691	0	0.116645	0.288071	0.0345869	0	0	0	0.113292	0	0	0.138099	0.104327	0	0.0206219	0	2.71271	0	0	0.0657936	0	0	0	0	0.357662	0	0	0	0.047412	0.267523
AL365361.1	0.134842	2.52217	0.242233	0.965249	0.866086	0.19341	1.36918	0.457392	0.261197	1.7971	0.664063	0.291753	0.643662	0.945192	6.58818	0.0707652	0.508254	0.364896	0.315494	0.11365	0.170123	0.281398	5.45216	1.31625	0.132075	0.288353	0.612846	0.270802	0.597642	0.18528	2.41132	0.155963	0.0528264	1.47893	0.731233	0.491411	0.218707	0.127401	1.71969	1.69188	0.0476813	0.098742	0.688852	0.192052	3.6693	1.00834	0.10682	0.00176147	2.38851
SNHG4	4.66088	1.40476	1.24165	1.77127	1.75459	1.34757	3.66375	4.55982	0.717117	1.46144	7.10184	3.3202	8.01237	3.99324	2.89257	1.06926	2.02536	0.39254	3.24697	1.87669	0.102213	3.54172	1.74194	1.41891	1.88904	1.96085	4.12248	2.77705	1.68894	1.61536	3.26241	6.17572	3.89771	3.61982	2.44134	2.28495	1.89143	0.809935	1.19453	4.28059	0.624789	3.2459	0.998753	1.64813	3.00465	1.5315	2.51799	3.83369	2.20611
AC110285.2	6.17105	2.87689	1.12965	0.567571	2.11168	0.577051	2.97766	6.23575	3.18178	1.06811	11.205	1.38811	2.02326	2.5638	1.87434	2.89483	2.005	1.07312	1.76511	3.66986	0.21473	1.25869	0.460821	0.488029	8.67941	2.14458	4.73636	1.07548	0	1.98306	1.95963	4.44429	9.0291	2.21933	3.3275	3.70581	3.35546	2.77564	0.924245	3.33187	7.1922	2.53877	0.943756	1.04521	0.217218	3.67235	2.69568	2.52646	6.36381
AC010654.1	0.839789	0.885351	0.716792	1.65881	0.477796	0.613856	0.540571	1.65397	1.99293	0.734355	0.471912	0.527079	0.816521	0.928709	1.16852	1.79634	1.10458	1.23166	0.420987	0.754326	1.5364	0.881622	0.458373	0.559041	3.45715	1.31751	1.34055	0.721774	0.260431	2.30139	1.28561	1.01374	1.20281	0.677537	0.9016	0.432527	0.235171	1.39755	0.737422	0.326314	3.51681	0.897458	0.497752	0.968115	0.59937	1.90054	0.822134	0.694053	1.71472
NOP14-AS1	2.09888	1.6671	4.16927	3.29062	1.9199	1.14738	2.26421	2.45175	2.68459	1.98057	2.79452	1.87318	1.8026	2.30633	2.30816	3.8987	2.36311	2.40174	1.58754	2.90229	4.26843	1.36178	1.73711	1.34286	3.06817	3.09029	2.1579	1.55463	1.82579	3.94629	2.19742	2.03772	3.44085	2.55054	1.92874	2.31896	1.99046	3.83813	1.30271	2.00952	6.02888	5.11469	1.47654	1.27108	1.17565	2.85778	2.30269	1.12612	1.86951
AC015849.3	1.97815	1.53848	2.06031	0.369258	1.37816	0.0725005	1.3642	1.02945	0.102647	0.758878	2.58397	1.82542	1.13665	1.21268	1.23229	0.693134	0.476331	0.848778	1.47142	1.12263	0.33163	1.19212	1.57521	1.34785	0.247246	0.52988	1.84548	1.30845	0.417778	0.8321	0.982517	3.56112	1.12692	1.75907	0.717773	1.76699	2.65166	0.339101	0.513698	1.95797	0.401752	1.05214	0.0554671	0	0.778884	1.09374	0.856709	2.40174	1.16405
AC006058.3	0.686705	0.425076	1.84784	2.47872	0.880688	1.36563	2.22246	1.00834	5.30524	1.28617	2.55906	2.18642	0.298938	1.42986	0.870305	1.20774	1.62086	0.179255	1.13692	2.12836	1.8173	2.456	0.0824109	0.493022	2.68068	2.23067	1.17565	3.47056	1.35041	1.29013	1.42787	0.741608	2.33246	1.60607	1.23339	1.69899	1.83608	4.20547	1.07235	1.66385	1.02966	3.07869	0.684538	3.57633	0.226412	2.91399	0.25491	2.77855	1.37431
LINC01605	0.515262	0.551356	0.0420965	0.277674	0.901186	1.2886	0.472397	0.135525	0.0624602	0.716091	0.100656	0.0516042	0.377399	0.270292	0.029595	0.996107	0.447683	0.16763	0.154393	0.365569	0.120198	0.158156	0.16341	0.591998	0.817246	0.984141	0.0615388	0.672041	4.28278	0.514805	0.11034	0.391925	0.301273	0.141978	0.511945	0.97265	0.4512	0.572612	0.603404	0.315291	0.492586	0.193371	0.778884	1.00999	0.189661	0.0686062	0.00718322	0.314015	0.353055
TBX2-AS1	5.66986	0.999917	2.17691	2.37757	3.32407	2.09333	4.53583	2.5345	1.7917	2.44535	6.71872	0.872685	2.76475	1.93559	2.14674	6.75861	2.64827	2.2691	7.32848	4.21328	4.34893	2.00952	0.568504	0.968718	5.01372	3.00516	2.19307	3.25968	0.676722	2.39399	1.2847	3.3297	3.95288	1.65147	3.10211	2.31573	1.69038	3.78945	0.656668	4.67117	4.89142	5.49052	2.93832	4.24959	1.65397	2.67921	1.91828	4.16316	2.73132
AC009159.3	0.369258	1.5868	1.19654	1.47654	0.563178	0.616123	0.140524	0.493593	0.819472	0.607544	1.94137	1.24258	0.585237	1.97972	0.483726	0.622955	0.48911	1.21842	0.0879257	0.594581	0.742518	0.0438224	0.411925	0.683029	0.720142	1.11691	1.6015	1.19467	0	0.587842	0.715902	1.01803	2.20831	1.30802	1.29163	0.787265	1.3762	0.979829	0.856282	1.10567	2.5904	2.02452	0.66019	1.39042	0.428249	1.27406	0.135453	1.78626	0.0715575
LINC02062	0.306924	1.08072	1.68482	1.48718	0.568011	1.48611	0.525279	2.45783	0.105257	0.724165	0.960511	0.381593	0.439103	0.523821	0.236763	1.23874	0.730061	1.08412	1.49701	0.80143	0.17719	0.997678	1.05077	0.844178	0.725466	0.180457	1.99455	0.625716	0.695934	1.0792	0.807035	1.03199	1.45405	0.658221	0.431832	0.675859	2.06832	0	0.8956	1.26436	0.62938	1.63216	1.91626	1.56843	0.514416	2.22857	1.24668	0.946611	1.60896
AC098613.1	0.216102	1.99375	0.164287	1.23281	0.482398	2.87377	0.428528	0.264804	0.412051	0.815373	0.758555	0.00650432	0.549728	1.22638	1.89692	0.484927	0.355886	1.4747	0.519895	0.247347	0.476331	0.506006	1.37431	1.79285	0.851427	1.61644	0.258754	0.339945	1.46411	0.399164	0.269455	0.199178	0.198215	0.335062	0.440305	0.268429	0.539481	1.89538	1.25918	0.735206	0.47945	0.168888	1.57555	1.5256	1.78431	0.589741	0.218362	0.34299	0.821303
ASH1L-AS1	1.56592	1.162	1.37929	0.989033	0.910726	1.36291	1.55388	1.15034	1.88504	0.597249	1.745	1.79753	1.02671	1.39755	1.75756	1.30241	2.35632	0.519058	2.02157	2.27788	4.80794	3.11988	1.48665	0.689023	1.45143	1.24496	2.60143	1.20719	0.761607	1.69301	1.06515	1.17835	2.51984	1.69483	1.78393	0.736171	1.60398	0.497486	1.29257	0.917717	3.00674	2.81197	0.840148	0.886349	0.885237	2.54347	1.78701	1.3275	2.67921
JPX	2.66232	2.85581	2.36673	2.60942	2.22292	3.06289	2.63823	4.35565	2.77309	2.06915	4.40613	2.74699	3.71075	2.10442	3.2995	2.17256	4.25311	2.78903	2.66571	3.41048	2.68937	4.32226	3.16985	1.66095	2.19955	2.99373	2.60751	2.5534	3.15255	3.06922	3.1613	3.10211	3.18555	2.27788	5.14255	3.24482	2.72101	2.70493	2.72152	3.97398	3.74183	1.76663	1.78313	2.72345	3.29115	2.49937	3.14557	2.64541	3.09086
AC015819.1	0.213981	1.54722	1.55776	1.18821	1.25958	0.956432	0.423924	0.630172	1.61936	1.14096	0.794166	0.130864	0.273107	1.03886	0.349569	0.838078	0.48823	0.239209	0.158347	0.294138	0.879372	0.224132	4.70727	0.738868	1.40636	1.35992	0.364387	0.763941	2.36583	0.0481921	1.19654	0.341781	0	0.599061	0.189993	0.495078	0.13818	2.27346	1.66897	0.905487	0.393981	0.66739	0.631064	0.786147	1.77394	1.21386	0.398732	0.110667	0.773307
CARD8-AS1	1.45907	2.07124	1.06811	1.69789	2.24802	1.97855	0.731422	0.588431	1.61249	1.60896	1.50351	1.75335	2.06874	2.36225	2.50544	0.533572	4.28487	1.71969	1.94095	2.10784	1.84159	2.91297	6.33632	2.57185	1.37851	2.25593	2.80497	1.20979	3.04865	1.09549	2.80948	1.92313	1.80406	5.80498	2.4384	2.05866	2.03359	0.744154	3.71639	1.77357	1.01012	0.754619	2.04195	2.13351	3.8026	1.87193	1.40379	1.54284	2.02199
AC040977.1	5.00668	2.2691	4.64907	2.52552	1.78741	3.44085	2.76573	2.07376	10.9647	1.36462	7.00716	2.74067	2.1365	3.2613	2.53165	3.64346	3.06132	2.43976	2.17734	2.50964	5.40647	3.57572	4.92582	1.52451	5.70356	5.07871	1.89614	3.43365	0.89483	3.38258	2.32549	4.76222	3.39404	2.8376	2.55103	6.50487	5.03308	7.79472	3.79882	2.89507	11.3563	5.01459	4.02588	2.8371	3.8378	4.71932	2.58093	4.1734	3.16397
MYCNUT	0.0464201	8.43145	8.92898	1.10881	0.00345469	0.0671296	0	0.713466	0.309299	0.417971	0	0	0	0.0787846	0.255169	4.13548	0	0	0	0	0	0	0	0	0.0463802	0.0272167	1.88426	0.0218848	0.0320579	2.55576	2.01911	0.00355491	0.244556	0	0.825774	1.12585	0	1.59147	0.0420309	0.447978	3.35433	0.0179695	0.314878	0.281131	0.379781	0.909001	5.43363	0	0
LINC01176	0.509003	1.32449	0.759209	0.606169	1.49465	0.912156	1.36754	0.364457	0.540921	0.886589	2.38944	1.0752	0.848885	1.36878	1.31682	1.26801	0.580739	0.921069	1.10969	0.897331	0.652587	0.978276	2.48171	1.54794	1.10713	1.25563	0.6899	0.545321	0.551229	1.05037	0.627631	1.25984	2.97921	0.692697	0.75193	2.03982	0.795785	0.465738	1.82976	1.40508	0.590367	1.06142	0.858113	1.4245	2.37623	1.36178	1.44245	2.04692	1.91505
TNFRSF10A-AS1	0	0.582335	0.679968	0.353511	1.6778	0.419904	2.36673	0.387848	0.164724	0.425614	0.217778	1.18962	0.628604	0.586676	2.67632	0.761782	0.366607	1.40597	0.211883	0.256812	0.138061	0.232579	3.21	0.622955	0.283011	0.343274	0.30275	1.3014	3.2995	1.46475	0.902262	0.263725	0.323078	0.0711264	0.820669	0.278117	0.0868327	0	1.00267	0.34459	0.124366	0.930856	0.841836	0	2.37668	1.25005	0.105508	0.309674	0.219464
AP003392.1	0.822309	1.01012	0.884781	0.742718	1.2889	0.436201	0.478914	0.287842	0	1.0476	2.21273	1.93039	0.814798	1.25659	1.05957	0.145446	0.748241	0.843969	0.599399	0.659735	0	0.369099	1.61901	1.11398	0.230766	0.815697	1.21441	0.502931	1.01326	0.782218	0.251445	1.53743	1.24638	1.40769	0.611036	0.620799	1.06448	0.196955	0.535718	1.01042	0	1.16587	0.122979	0.77219	0.183596	1.7173	1.22724	1.16783	0.780952
AC098487.1	0.729914	0.517567	0.809935	1.36977	0.900782	1.67117	0.863535	1.29776	3.05395	0.529037	1.06715	0.612616	0.466297	0.564064	0.743075	1.86831	1.28829	0.762833	0.217913	1.47158	0.327308	1.13239	0.45219	0.880688	0.891286	1.45438	0.657821	0.757171	1.21009	1.50316	1.06064	0.730124	1.35299	0.865885	0.827333	1.05733	1.2238	1.09549	0.191232	0.83047	2.98743	1.19453	0.806062	0.974101	0.80745	2.08439	0.446454	1.38264	1.07235
AC005911.1	0.321214	0.467535	1.98369	1.16324	0.495997	1.38729	0.480288	0.488681	1.85302	0.758173	0.833256	0.582528	0.757591	0.67064	0.989272	0.817246	1.13882	0.137938	0.436519	0.360265	1.20427	1.34286	0.986518	0.212652	1.06221	1.08412	0.334247	2.54393	0.339687	1.69153	0.798569	0.806165	1.32357	0.720413	0.537009	0.881622	0.813528	1.00093	0.603989	0.631793	3.57387	1.14837	1.48981	1.91828	1.14906	1.6394	0.281155	1.03293	1.11788
AL583785.1	1.32374	0.0781709	0	0.575348	1.35791	1.45808	0.426781	0.18731	0	2.01947	0.0330436	0.0714093	1.60749	0.996245	0.660904	0.147908	0.456875	0.0489548	0.0931585	1.60039	0	0.548465	4.32808	0.954117	0.459791	0.588669	0.152601	0.549799	0.305244	0.799055	1.49856	0.149635	0.321571	0.929341	0.0699171	0.106182	0.736575	2.43931	0.980855	0.343059	0.384435	0	3.21328	0	1.91788	0.113514	0.14392	0	1.3045
AL135818.1	0.0528224	1.68518	0.727532	0.394541	0.66444	0.380535	0.389952	0.131238	0.164149	0.74938	0.393578	0.167731	0.234898	1.39104	0.411352	0.557425	0.169088	0.148979	0.0850065	0.0265785	0.414046	0.0343388	1.61178	0.452088	0.558141	1.09251	0.115867	0.057645	1.08072	0.126716	0.49365	0.0668876	0.0590894	0.875254	0.240264	0.356571	0.571131	1.10044	0.401244	0.415778	0.25738	0.153357	0.599428	0.212026	1.24756	0.9459	0.0572027	0.45975	0.75056
AL021707.6	1.49602	1.77241	1.82227	0.525393	2.08995	0.765463	1.18714	1.71212	3.8987	0.970157	4.84341	2.28495	1.38975	2.25148	1.2241	1.00906	1.7367	0.723152	1.69598	2.03982	0.477593	1.52281	2.64778	3.18178	3.30233	3.25631	1.5204	2.07416	1.16983	2.56187	1.78271	3.34255	2.73085	1.10567	1.3051	3.0877	2.3834	2.25847	2.00582	4.51474	3.5097	1.17734	0.76726	1.96695	1.61336	2.54016	1.25391	1.85102	3.28732
AC055822.1	1.05214	1.36026	0.928209	0.899914	0.962938	0.428249	0.741058	0.608987	2.50098	1.00053	0.459832	0.807776	0.646391	0.982301	0.520449	0.550237	0.851785	0.357456	0.577416	0.843521	0.679487	0.985546	3.85477	1.02547	0.400756	0.766719	0.540078	0.928095	0.813225	0.740505	1.18058	0.55601	0.743579	0.359283	0.963557	0.475053	0.945551	1.83687	1.83328	0.953483	0.784169	0.484927	0.718831	1.46842	2.61188	1.08313	0.344065	0.576138	1.1463
AC022706.1	0.274422	1.82036	0.901288	1.25904	0.780677	1.49312	0.566225	0.885351	0.768062	1.28373	0.818467	0.119116	0.781155	1.56984	0.898529	0.848481	0.394898	0.726555	0.227707	0.179643	0.340185	0.587113	3.30678	0.848138	0.993929	1.81124	0.201576	0.278142	1.31101	0.699906	1.36323	0.311729	0.237333	0.659881	0.233887	0.350289	0.367825	3.28397	1.6018	0.846187	0.591521	0.309257	2.5952	1.09864	2.21054	1.60216	0.057818	0.0573121	0.959923
AC124312.3	1.44578	0.388885	0	0.887471	0.567843	0.0899207	1.0331	0.00392893	0	1.21555	0.850702	0	1.33157	0.462838	1.15033	0.686626	1.11457	0.25738	1.27664	0.704535	0.506553	0.50075	0.244902	0.580137	0.191559	0.173837	0.463749	0.0133614	1.13141	0.560638	0.413777	0.754619	0.0262223	1.32554	0.404154	0.456539	1.15999	0	0.0302625	0.35488	0.181146	0.326104	0.390803	0	0.315391	0.143415	1.81455	1.58158	1.13665
AC020916.1	2.5383	3.32351	3.44657	1.83328	4.91496	1.73021	3.93705	7.43391	1.92032	2.69911	7.20449	6.03115	2.15656	3.07922	5.58764	2.17912	1.56242	2.34731	4.69346	2.49096	1.3306	3.45297	3.03517	5.2083	4.1645	5.39379	4.5496	2.06787	3.95158	5.7931	2.6128	3.82094	6.64725	2.91503	2.69614	4.35713	5.11023	2.64971	6.88452	4.65217	3.53636	2.2801	2.40674	3.34089	2.86126	4.14381	2.3487	3.35379	5.05135
LINC01943	0.206696	2.58991	0.379388	0.835014	1.0674	1.35612	0.549728	0.270613	1.29226	0.927523	0.832201	0.994636	0.190117	2.80996	1.35861	0.575168	0.159193	1.00533	0.654356	0.125913	0.226254	0.452717	0.924911	0.628114	0.899069	2.95837	0.159892	0.285893	1.28343	0.234493	0.899914	0.102756	0.230785	0.223459	0.394965	0.47853	0.832842	1.4123	1.69406	1.10689	0.282771	0.42141	1.39953	1.12977	2.15576	1.60078	0.101306	0.137765	1.31562
AC002550.2	2.10232	1.18389	0.730533	0.916593	1.25391	0.703666	1.30418	2.12571	2.65264	1.09041	1.35898	1.49739	0.521814	0.377356	1.32463	1.29953	1.23545	0.943331	1.17792	1.07427	1.36689	1.36291	0.997756	0.835437	2.71982	1.70651	1.08099	1.17446	0.804547	2.10825	1.62447	1.55742	1.78412	1.04348	1.95227	1.41752	1.79442	3.06237	1.29835	0.875444	3.11454	1.06349	1.44475	0.132249	1.02842	0.603659	0.930856	1.05708	1.13423
SLC9A3-AS1	2.08439	1.68261	3.69347	0.195833	1.29718	0.922213	0.95765	6.12242	1.49804	1.48915	5.38026	1.67644	0.533845	3.96481	0.154697	2.41223	0.502592	1.33562	2.49517	4.8392	0.527888	1.22845	1.15972	0.252474	7.35406	1.7031	3.39347	0.505113	0.313623	0.871123	1.65509	15.2581	3.93444	4.19909	4.91168	4.21258	1.67889	0.927045	0.901022	0.202433	2.8145	3.65755	0.63678	2.40266	0.259085	1.60473	0.373216	2.01614	1.58841
AC004585.1	0.194995	4.1074	0.723399	2.02578	1.96046	1.6778	1.00165	0.435896	0.358434	1.29379	2.03687	0.148825	0.263884	1.50211	1.58615	1.14488	0.787421	0.845393	0.278808	0.436695	0.692946	0.323754	6.88872	0.552386	0.917307	1.83957	1.643	0.134375	0.766519	1.43655	1.9422	0.527888	5.45306	0.780037	2.34731	1.13915	1.46243	0.843761	2.41362	2.30993	3.00417	0.426372	1.07972	0.322374	5.26039	2.10274	0.243744	0.496528	1.37587
AC024060.1	3.74873	2.69185	2.74309	0.718725	1.36754	2.186	3.74122	3.46353	4.03519	2.06707	5.88009	2.62331	1.65178	3.508	3.06868	1.36438	2.78104	2.83408	3.20078	2.38295	0.618977	3.17093	4.20767	2.57069	1.31451	1.49089	1.54268	3.1242	2.34602	2.00164	3.28005	4.91168	4.46896	1.37882	4.20621	4.05602	3.93838	2.10609	3.35322	3.49971	1.8886	2.20964	1.1502	2.41815	4.48476	3.32297	2.43148	3.25522	3.83942
AL391121.1	0.624923	0.861895	0.60904	1.41036	1.79442	0.843302	2.76031	0.604349	0.238221	1.69598	0.714618	1.37463	0.894933	0.81174	0.516682	1.34286	0.701337	1.17538	1.53743	0.547279	0.359156	1.0979	1.6584	0.813134	1.95227	0.758724	0.705788	1.11966	2.32417	0.68534	0.396413	0.302059	0.779832	1.36438	1.05657	0.46999	1.02945	1.47623	1.46108	0.686705	0.664563	2.03479	1.59501	0.923153	1.30976	0.746843	0.907115	1.65767	0.740887
AP003068.1	1.02755	0.556388	2.95888	3.09191	0.153357	0.648793	0.910401	0.224505	1.97951	1.28224	3.02571	1.24853	0.504854	0.571983	0.279573	2.82806	0.340335	0.293485	1.39149	1.31925	0.157474	2.43148	0.716091	0.674939	1.08412	1.36723	0.184813	0.595764	1.61866	1.22994	2.00913	0.684279	1.04454	0.968115	0.455507	1.08285	0.422475	2.61713	1.31498	0.530348	1.4856	2.13564	0.562518	1.39916	0.450092	0.697409	0.703399	0.140426	1.11234
AC008610.1	0.557497	0.682667	1.12534	0	0.719027	0.704971	0.894728	2.68264	1.98963	0.892529	2.46571	0.726776	0.76616	0.765554	0.83047	0.347921	0.418993	0.591011	1.63111	0.248327	0.404988	0.682469	2.69036	0.182135	0.14808	0.868041	0.947512	0.589119	1.10212	1.04521	0.414235	0.446555	1.36291	0.35552	0.77412	0.282964	0.722677	1.48646	0.753666	1.01803	0.339142	0.821389	1.07629	0.730643	1.37723	1.95797	0.569901	1.57002	0.992446
AL513534.1	1.97233	0.696612	0.713853	0.389543	0.827426	0.488823	0.913432	0.879372	3.10666	0.605431	1.49836	1.94541	1.10937	1.54023	1.13771	0.485106	1.61502	0.990746	2.23382	1.8632	2.5383	3.16712	0.610979	0.947749	0.513533	1.22845	0.489169	0.956432	0.546374	0.883209	0.40445	0.837186	2.46752	1.04994	1.03665	1.73097	0.575168	0.951133	0.362773	0.491411	0.534851	1.01162	0.512076	1.02291	1.02137	0.495589	1.44913	1.70233	0.668096
LINC02001	3.52455	3.63796	6.80631	3.06184	3.87735	3.2502	2.33884	6.59469	5.66871	3.63252	5.58462	3.60516	3.6028	4.41815	5.14438	2.89559	4.61581	3.2956	3.65627	4.57787	6.24294	7.82917	3.43105	3.91424	3.70885	4.61353	6.34498	5.79624	2.38295	3.99719	5.65512	3.06817	4.69107	2.97819	5.68991	3.95764	3.03094	5.37828	4.88213	7.67941	6.24781	5.45023	5.54133	6.46984	3.1434	4.85006	2.42685	4.96246	6.9205
AL158212.3	1.62335	1.18085	0.418457	1.83289	2.15446	0.676933	1.96741	1.8177	0.30261	1.62263	2.12231	1.95431	0.698117	0.518115	1.3063	1.162	0.403888	2.06365	1.72567	0.692601	1.18389	1.50597	1.40705	1.02086	2.22292	1.33719	0.881398	1.66023	1.37756	1.08525	0.711276	1.38012	1.72793	1.41332	1.67193	1.36402	1.47451	1.61178	1.0752	1.52075	1.35041	1.75981	0.672041	1.0414	2.14331	0.821476	1.60323	0.904347	0.589001
AP001107.9	1.38561	0.753167	4.64981	2.78804	1.024	1.30271	1.15372	3.06449	1.48295	2.27658	1.55915	1.1584	1.49876	1.01396	0.969916	2.06246	0.875153	0.768808	1.72978	1.36307	2.07637	1.01976	0.93433	1.07391	0.714476	1.37069	0.799765	1.8341	0.494372	0.994267	1.12893	1.39397	1.6114	1.4628	0.824005	1.12459	1.09549	0.834642	0.527124	0.905011	1.67889	1.96085	1.07996	0.891411	0.77219	1.45753	0.671712	1.13423	0.885672
AL035681.1	0.857085	1.41362	3.20024	1.79753	2.19038	0.892064	0.198081	0.872903	0.503536	1.24496	0.599877	0.716792	0.765827	0.980608	1.6584	0.483331	0.422657	1.92999	0.522443	1.11612	3.86706	1.22816	0.38903	1.44208	0.84984	0.998635	0.921566	1.89383	0.485155	0.243287	0.69345	1.09307	0.573187	0.92246	1.31625	0.908535	0.644141	1.83328	0.263967	1.62067	1.43002	0.733179	0.495852	1.78233	1.04128	2.07805	2.2132	0.486842	0.37231
AP000759.1	1.41891	1.80406	5.55238	4.00661	3.29449	2.232	1.44776	3.29561	2.06246	4.03323	1.48174	1.76492	2.39076	2.03651	2.00478	3.63072	1.67603	3.46124	2.38671	1.68671	1.75144	2.55293	4.80794	2.07762	3.05129	3.04345	1.57692	2.20738	3.08405	2.77705	2.44947	1.91546	2.46477	2.19349	2.44208	2.04859	1.97067	4.00459	3.66497	2.25321	3.56912	4.15698	2.594	3.18446	2.94448	3.57965	2.27707	2.47361	1.18549
AC002553.2	0.768377	0.432272	0.162907	0	1.33379	0.349472	0.806495	1.31656	0.830774	0.410443	1.65984	1.07729	0.486265	1.02086	0.866086	0	0.725263	0.288843	1.74678	1.04695	0	0.67772	1.01548	1.12063	0.70385	0.519846	0.530175	0.89085	0.711354	0.523821	1.10018	1.64595	0.77003	0.60011	0.707159	1.27406	2.32887	0.270325	0.478244	0.668643	0.550478	0.710613	0.475548	0.419065	1.18	1.05681	0.399593	1.94626	0.534392
AC006449.2	1.14849	1.09852	1.02488	0.947989	1.32649	0.926546	1.32649	1.30079	0.79123	1.04116	1.5404	1.25642	0.898071	0.976779	0.999116	1.05279	0.987104	0.32868	0.940762	0.75265	0.33368	2.1484	0.829119	0.833042	0.366511	0.876562	0.670314	1.06515	0.216713	0.614158	0.837489	0.92633	1.22206	1.70757	1.06841	1.19154	1.1274	0.3411	0.515792	0.843969	1.02086	1.09522	1.08468	1.88031	0.597718	1.56052	1.23476	2.09208	1.3101
AL118558.4	0.631064	0.688937	0.802443	1.38359	0.315585	0.513204	0.700785	0.536459	2.92262	0.663015	2.4127	0.314351	0.352637	1.17392	1.06349	2.6176	0.497123	0.433644	0.732858	0.97116	0.984141	0.849408	0.481696	0.184813	2.08063	1.44331	2.03199	1.16457	0.0634499	1.69336	0.805855	0.659808	2.86273	0.794274	2.35496	1.69153	1.08046	0.655677	0.770827	0.303051	3.51858	1.68261	0.441807	1.65546	1.09251	2.17386	0.586523	1.14655	1.08887
AC092171.4	0.50428	0.416688	0.24948	0.29387	1.18994	0.364548	1.14375	1.24756	0.254325	0.538635	1.17968	0.409942	0.403491	0.840728	0.436364	0.500011	0.477863	0.442052	0.93731	0.728041	0.139262	0.917717	0.206019	0.413467	0.0831923	0.477053	0.585824	0.147189	0.249843	1.50632	0.486216	1.21916	3.94955	0.733179	1.00372	0.978875	0.827333	0.477796	0.715138	0.598761	0.493706	0.651295	0.450226	0.859949	0.754214	0.814487	0.774333	1.19709	0.711626
AL512791.1	0.639487	1.44364	0.642962	0.307123	1.34502	1.01803	0.960745	1.0612	0	0.977954	2.32913	2.84664	0.383602	1.15152	1.94452	0.598917	0.390571	1.09469	0.661062	1.23717	0	0.475711	2.15878	1.26332	1.20225	1.53848	1.84917	0.7981	0.765463	0.916832	0.829691	1.11398	0.837186	1.06401	0.764818	2.16891	2.13249	0	0.861691	1.49189	1.234	1.01638	0.104141	0.321663	1.85039	1.84936	1.34785	3.13861	0.586872
RRN3P2	0.157439	1.20719	0.389851	0.547429	1.60284	0.985114	0.184486	0.299077	0.975101	0.319494	0.370745	0.939352	0.834642	0.824761	1.03269	0.752112	1.48781	0.313623	0.826898	2.15015	0.312777	1.92553	1.9703	0.958564	0.405921	0.534633	0.533507	0.104237	0.434977	0.587278	0.736087	1.00755	0.401432	0.912615	0.64905	0.500921	0.256742	0.981571	1.0894	0.384908	1.56125	0.029438	0.742718	0.363376	1.40276	0.876562	0.270757	2.00702	2.27041
ABALON	0.735206	0.438419	2.23424	1.21179	0.569696	1.07416	1.5322	2.08395	0.105932	1.17158	0.270385	2.14111	0.83614	0.759591	0.323078	1.31347	0.538691	0.893696	1.32374	0.446043	0.221374	1.11312	0.37791	0.455857	1.15385	0.433025	0.549442	0.513467	2.39211	1.06895	0.472287	0.415672	0.831013	0.847244	0.393665	0.279438	1.6671	0.381268	0.568011	0.673873	0.81788	3.06396	0.576561	0.681225	0.774018	0.664684	0.253492	2.21447	0.624048
AC005332.3	2.95112	2.51249	2.45641	1.96783	4.83755	3.03879	2.94291	4.25169	4.14873	3.17796	4.53815	1.63796	3.6838	1.54515	2.96311	2.71957	2.95418	5.38408	4.36209	2.15189	3.7907	2.35681	3.53517	2.67049	3.22902	3.1322	2.41083	3.16232	0.73328	2.79378	4.49832	4.6034	4.62608	3.03094	4.32226	3.76876	4.89142	6.29772	2.46179	2.78982	3.2459	3.25076	2.60047	3.33132	3.89194	1.4991	3.21698	4.24044	4.19207
AL354733.3	1.95392	1.40597	0.620461	0.34739	0.860297	0	1.31436	1.37069	0	0.35195	1.55824	2.84414	0.771024	1.46713	1.51763	0	0.295631	0.809415	1.33765	1.08326	0.408301	0.688349	1.86004	1.17446	1.392	0.873974	1.60358	0.742202	0.627436	0.982517	0.70947	1.32783	0.969565	0.741448	0.423924	0.756633	0.494946	0.716541	0.486313	1.95587	0.342908	0.760972	0	0	1.38729	0.609093	1.33596	1.9565	1.07491
ALOX12-AS1	1.4547	1.12102	3.41503	1.643	0.586948	1.94493	0.743579	0.933838	2.38671	1.47623	1.96695	0.855046	0.998986	1.32554	1.38775	1.64452	1.33912	1.44875	0.987614	1.44673	1.41036	1.45103	1.2258	1.04415	1.84548	1.10713	1.42385	1.58573	0.61182	1.44314	1.33122	2.3005	1.07947	1.38169	1.24942	1.87434	2.17039	2.97819	1.11826	1.36307	2.27127	1.38655	2.25148	2.04528	1.49772	2.07124	0.80745	2.15058	0.852138
MIR205HG	0	0	0	0.0183409	0.0243275	0.00735515	0.00371737	0	0	0	2.65648	0	0	0	0	3.06817	0.000955739	0.00466286	0.1478	0	0.0729494	0	0.000823132	0	0	3.15255	0	0.689023	0.159528	0	3.44e-05	9.52e-05	0.959124	0	0	5.81036	0.393269	0	0.159263	0	0.894933	0.0731334	0.0962628	0	0	0	0.00024937	0	0
AL355353.1	1.25593	0.788949	0.58935	0.283641	0.723742	0.89435	0.960745	1.56552	4.81776	0.553989	2.72488	1.08285	1.09056	1.24315	0.577416	1.03774	1.16145	0.0896169	1.60577	1.45535	0	0.679311	0.970157	0.563522	1.12319	0.652975	0.774833	1.67378	0.154966	0.854652	0.699906	0.896908	1.89774	1.29953	1.81653	1.1164	1.20365	1.29163	1.13367	0.467715	2.48385	1.27494	1.38493	1.60878	1.48413	0.273022	0.542888	1.21746	3.39292
AL049840.3	2.07721	1.42678	3.38776	3.67473	3.8851	2.86772	2.72986	1.38905	1.13551	3.02304	3.45655	3.54593	1.58615	2.21759	3.1322	4.35565	1.90862	2.86974	2.14159	2.05343	2.07335	2.75432	1.83809	3.12092	2.07042	3.12257	2.92569	2.12407	4.73143	3.14182	1.65586	1.58859	2.48293	1.50081	2.9221	2.65747	2.53261	2.53498	1.7659	1.92594	3.10798	5.22209	2.97086	2.95837	2.40993	2.5995	2.35998	3.49152	1.88339
PSMG3-AS1	2.10994	3.48398	7.13222	2.67681	2.05451	2.14247	0.477593	2.21626	3.97332	2.32756	1.87631	0.860606	2.14159	1.05415	1.08619	6.96852	0.672686	2.84156	2.32662	2.26203	1.84074	1.09469	1.82579	1.03958	3.12904	2.74451	4.06949	5.73406	0.64853	2.19166	1.44943	2.81295	11.178	2.02199	2.82504	2.53307	1.8341	3.73196	1.44673	1.13114	4.58951	1.59372	2.89767	3.60096	2.02157	2.58568	0.474773	2.03235	1.33998
CCDC18-AS1	2.28054	2.29425	0.635882	0.902262	2.06286	1.01522	2.39716	3.98262	0.966929	0.813528	1.85494	2.1292	0.91948	1.50499	1.88382	1.86555	1.31378	2.34288	1.28224	1.12585	0.597481	0.591902	3.56912	1.84977	1.6179	1.36563	2.07504	1.45871	0.544539	0.467119	1.48542	3.67956	1.38842	1.8037	1.37882	2.94139	2.82806	1.33034	1.26989	2.95996	0.673044	0.960269	0.654511	0.715138	2.77363	2.81955	2.30545	1.82389	1.87035
AC009118.3	1.44979	1.21705	0.608805	1.00372	1.20774	0.680731	2.82906	1.35612	2.71126	0.287951	2.71813	1.26801	0.682209	0.872903	1.74237	0.821202	1.4202	1.25843	0.677086	1.18683	1.38141	1.30271	1.15467	1.15667	1.14233	1.00079	0.926546	1.038	0.410253	0.754748	0.932663	1.28712	1.96206	1.43516	1.91546	1.7882	2.02496	1.52248	0.961694	1.53295	0.620969	1.49537	0.590812	1.00613	1.42186	0.640935	1.29805	1.16629	0.97116
AC132192.2	1.01428	0.969673	0.919901	0.213577	1.43813	0.431331	1.0409	2.3487	0.0858616	0.358334	2.44759	0.947273	0.534781	1.25563	1.12486	0.651709	0.785959	0.52124	0.89715	1.04652	0.284458	1.75831	1.31656	0.433986	0.262852	0.856446	0.663503	0.462725	1.07742	1.3306	1.49257	1.78543	2.65793	0.80931	0.626805	0.877181	1.01086	0.24403	1.17042	0.657027	0.535234	0.657027	0.416617	1.30976	1.0834	1.4057	0.898819	2.18075	0.967645
LINC01521	2.17993	0.87097	1.07892	2.04609	2.31984	0.560188	3.17146	0.356868	0.44995	0.983687	1.32496	1.09884	1.60577	1.031	1.794	2.0696	1.06841	1.42513	1.22724	2.012	0.766014	1.5893	0.898819	1.09015	0.883114	0.769145	3.24591	2.84564	0.296676	1.55842	0.447683	1.34215	1.91138	1.76973	1.36241	1.10588	0.810916	1.67378	0.572137	1.47451	2.20738	2.24624	0.867384	1.11586	1.19827	1.21441	0.851883	1.49397	1.10125
[truncated: 422 more columns]
